# Supplementary material for: Integrating transcriptomics and metabonomics to unravel modes-of-action of 2,3,7,8-tetrachlorodibenzo-p-dioxin (TCDD) in HepG2 cells
Source: BMC Syst Biol. 2011 Aug 31;5:139. doi: 10.1186/1752-0509-5-139 (PMC3231768; doi:10.1186/1752-0509-5-139)
Supplement: Additional file 1 — DEGs of TCDD-exposed HepG2. Expression data (log2 ratios) of the 1,048 differentially expressed genes of TCDD-exposed HepG2. Statistical significance (p value < 0.05) is indicated. [file 1752-0509-5-139-S1.XLS]

## Sheet: Sheet1
			Average log2 ratios
EntrezGeneID	Gene Symbol	Gene Title	HepG2_48h_TCDD	P-value Ttest 48h
7088	TLE1	transducin-like enhancer of split 1 (E(sp1) homolog, Drosophila)	0.708665	7.2875e-07
2184	FAH	fumarylacetoacetate hydrolase (fumarylacetoacetase)	0.779882	5.88887e-06
3588	IL10RB	interleukin 10 receptor, beta	1.04137	1.86516e-05
1528	CYB5A	cytochrome b5 type A (microsomal)	1.30886	1.99229e-05
79191	IRX3	iroquois homeobox 3	-1.51083	3.15894e-05
84647	PLA2G12B	phospholipase A2, group XIIB	0.745577	3.68664e-05
51700	CYB5R2	cytochrome b5 reductase 2	1.28406	6.12696e-05
10797	MTHFD2	methylenetetrahydrofolate dehydrogenase (NADP+ dependent) 2, methenyltetrahydrofolate cyclohydrolase	-1.4373	6.41633e-05
1543	CYP1A1	cytochrome P450, family 1, subfamily A, polypeptide 1	8.45693	7.37481e-05
90427	BMF	Bcl2 modifying factor	1.71969	0.000135892
3725	JUN	jun oncogene	0.582481	0.000153346
6654	SOS1	son of sevenless homolog 1 (Drosophila)	3.62994	0.000163944
1503	CTPS	CTP synthase	-0.784927	0.000177883
8673	VAMP8	vesicle-associated membrane protein 8 (endobrevin)	1.0336	0.000183896
5091	PC	pyruvate carboxylase	1.41072	0.00019084
100128490	LOC100128490	hypothetical protein LOC100128490	0.810849	0.000192447
5471	PPAT	phosphoribosyl pyrophosphate amidotransferase	-0.769401	0.000212374
10396	ATP8A1	ATPase, aminophospholipid transporter (APLT), class I, type 8A, member 1	-0.690223	0.000234539
10263	CDK2AP2	CDK2-associated protein 2	1.06102	0.00025351
145781	GCOM1	GRINL1A combined protein	1.30092	0.000260652
1475	CSTA	cystatin A (stefin A)	-1.51679	0.000276014
218	ALDH3A1	aldehyde dehydrogenase 3 family, memberA1	3.26143	0.000279301
7134	TNNC1	troponin C type 1 (slow)	3.43669	0.000310935
22928	SEPHS2	selenophosphate synthetase 2	1.01635	0.000324112
7371	UCK2	uridine-cytidine kinase 2	-0.602789	0.000334672
4040	LRP6	low density lipoprotein receptor-related protein 6	-0.78948	0.000384349
290	ANPEP	alanyl (membrane) aminopeptidase (aminopeptidase N, aminopeptidase M, microsomal aminopeptidase, CD13, p150)	1.21449	0.000412974
360	AQP3	aquaporin 3 (Gill blood group)	4.59255	0.000449163
3728	JUP	junction plakoglobin	1.60798	0.000462395
6653	SORL1	sortilin-related receptor, L(DLR class) A repeats-containing	1.50887	0.000477523
12	SERPINA3	serpin peptidase inhibitor, clade A (alpha-1 antiproteinase, antitrypsin), member 3	1.24503	0.000492086
10537	UBD	ubiquitin D	2.6524	0.000494311
1495	CTNNA1	catenin (cadherin-associated protein), alpha 1, 102kDa	0.906263	0.000511731
151963	C3ORF59	chromosome 3 open reading frame 59	0.951896	0.000540201
3956	LGALS1	lectin, galactoside-binding, soluble, 1 (galectin 1)	1.08018	0.00054757
10133	OPTN	optineurin	1.03195	0.000553064
65989	DLK2	delta-like 2 homolog (Drosophila)	0.760725	0.000652076
6533	SLC6A6	solute carrier family 6 (neurotransmitter transporter, taurine), member 6	1.29294	0.000694052
84695	LOXL3	lysyl oxidase-like 3	3.2111	0.000704364
3006	HIST1H1C	histone cluster 1, H1c	1.6517	0.000706275
7846	TUBA1A	tubulin, alpha 1a	1.29983	0.000711484
115	ADCY9	adenylate cyclase 9	0.786333	0.000756967
9801	MRPL19	mitochondrial ribosomal protein L19	-0.613438	0.00079685
84168	ANTXR1	anthrax toxin receptor 1	-1.00495	0.000806705
7447	VSNL1	visinin-like 1	-1.36464	0.000814855
31	ACACA	acetyl-Coenzyme A carboxylase alpha	-0.664458	0.000822667
4205	MEF2A	myocyte enhancer factor 2A	1.01659	0.000843321
25797	QPCT	glutaminyl-peptide cyclotransferase (glutaminyl cyclase)	-0.975575	0.000886749
23764	MAFF	v-maf musculoaponeurotic fibrosarcoma oncogene homolog F (avian)	1.03485	0.000910798
390	RND3	Rho family GTPase 3	0.909064	0.000924367
57761	TRIB3	tribbles homolog 3 (Drosophila)	-0.70772	0.000949145
4257	MGST1	microsomal glutathione S-transferase 1	0.620733	0.000970896
81573	ANKRD13C	ankyrin repeat domain 13C	0.733845	0.000996739
2571	GAD1	glutamate decarboxylase 1 (brain, 67kDa)	2.48467	0.000997127
7162	TPBG	trophoblast glycoprotein	1.03829	0.0010003
8140	SLC7A5	solute carrier family 7 (cationic amino acid transporter, y+ system), member 5	1.38479	0.00102686
4938	OAS1	2',5'-oligoadenylate synthetase 1, 40/46kDa	1.47392	0.0010302
217	ALDH2	aldehyde dehydrogenase 2 family (mitochondrial)	0.796558	0.00104205
1374	CPT1A	carnitine palmitoyltransferase 1A (liver)	1.5698	0.001054
7292	TNFSF4	tumor necrosis factor (ligand) superfamily, member 4 (tax-transcriptionally activated glycoprotein 1, 34kDa)	-1.84554	0.00109
1728	NQO1	NAD(P)H dehydrogenase, quinone 1	1.40809	0.00110457
22808	MRAS	muscle RAS oncogene homolog	1.4705	0.00113681
116461	C1ORF19	chromosome 1 open reading frame 19	-0.980436	0.00114895
89797	NAV2	neuron navigator 2	-0.902725	0.00115954
6256	RXRA	retinoid X receptor, alpha	0.648207	0.00116428
164312	C20ORF75	chromosome 20 open reading frame 75	4.48638	0.0011817
55890	GPRC5C	G protein-coupled receptor, family C, group 5, member C	0.6297	0.00118544
285704	RGMB	RGM domain family, member B	2.85958	0.00119305
9235	IL32	interleukin 32	1.77539	0.00120728
9516	LITAF	lipopolysaccharide-induced TNF factor	0.743065	0.00121054
4953	ODC1	ornithine decarboxylase 1	-1.06324	0.00124961
3171	FOXA3	forkhead box A3	-0.909614	0.00125294
8542	APOL1	apolipoprotein L, 1	1.74484	0.00125877
9962	SLC23A2	solute carrier family 23 (nucleobase transporters), member 2	1.32109	0.00126526
58527	C6ORF115	chromosome 6 open reading frame 115	3.32457	0.00133035
64834	ELOVL1	elongation of very long chain fatty acids (FEN1/Elo2, SUR4/Elo3, yeast)-like 1	1.14799	0.00133867
57817	HAMP	hepcidin antimicrobial peptide	2.14132	0.00135393
27131	SNX5	sorting nexin 5	-0.639867	0.00137551
30844	EHD4	EH-domain containing 4	1.05139	0.00137897
5450	POU2AF1	POU class 2 associating factor 1	-1.15145	0.0013847
51676	ASB2	ankyrin repeat and SOCS box-containing 2	2.73589	0.00138702
80176	SPSB1	splA/ryanodine receptor domain and SOCS box containing 1	0.702984	0.00139362
4067	LYN	v-yes-1 Yamaguchi sarcoma viral related oncogene homolog	0.862129	0.00142024
348	APOE	apolipoprotein E	0.653294	0.00143417
8805	TRIM24	tripartite motif-containing 24	-0.944625	0.00145946
716	C1S	complement component 1, s subcomponent	0.944837	0.00146656
84706	GPT2	glutamic pyruvate transaminase (alanine aminotransferase) 2	-0.846714	0.00147276
195827	C9ORF21	chromosome 9 open reading frame 21	0.595018	0.00147499
10131	TRAP1	TNF receptor-associated protein 1	-0.635749	0.00148632
5144	PDE4D	phosphodiesterase 4D, cAMP-specific (phosphodiesterase E3 dunce homolog, Drosophila)	-0.583934	0.00148829
563	AZGP1	alpha-2-glycoprotein 1, zinc-binding	1.02991	0.00153129
3982	LIM2	lens intrinsic membrane protein 2, 19kDa	4.29002	0.0015511
2013	EMP2	epithelial membrane protein 2	1.76979	0.00159153
37	ACADVL	acyl-Coenzyme A dehydrogenase, very long chain	0.889008	0.0016057
25987	TSKU	tsukushin	1.59678	0.00161898
4141	MARS	methionyl-tRNA synthetase	-0.599817	0.00163842
132720	C4ORF32	chromosome 4 open reading frame 32	1.07086	0.00166154
27436	EML4	echinoderm microtubule associated protein like 4	-1.11938	0.00169735
51701	NLK	nemo-like kinase	-0.634902	0.0017108
389	RHOC	ras homolog gene family, member C	0.76395	0.0017175
341	APOC1	apolipoprotein C-I	1.11408	0.00171924
10551	AGR2	anterior gradient homolog 2 (Xenopus laevis)	2.52779	0.00172221
2538	G6PC	glucose-6-phosphatase, catalytic subunit	2.81246	0.00175373
123920	CMTM3	CKLF-like MARVEL transmembrane domain containing 3	1.03798	0.00176094
29957	SLC25A24	solute carrier family 25 (mitochondrial carrier; phosphate carrier), member 24	0.740529	0.00179738
60490	PPCDC	phosphopantothenoylcysteine decarboxylase	0.648127	0.00181602
123264	OSTBETA	organic solute transporter beta	-0.684073	0.00188844
133686	C5ORF33	chromosome 5 open reading frame 33	-1.10134	0.00191675
23328	SASH1	SAM and SH3 domain containing 1	1.94732	0.00194286
6926	TBX3	T-box 3 (ulnar mammary syndrome)	1.3125	0.00196999
5919	RARRES2	retinoic acid receptor responder (tazarotene induced) 2	0.906294	0.00199289
55129	TMEM16K	transmembrane protein 16K	0.594649	0.00201058
81027	TUBB1	tubulin, beta 1	-2.34608	0.0020274
54838	C10ORF26	chromosome 10 open reading frame 26	0.709531	0.0020428
3162	HMOX1	heme oxygenase (decycling) 1	1.66954	0.00205921
55646	LYAR	Ly1 antibody reactive homolog (mouse)	-0.720025	0.00206028
81035	COLEC12	collectin sub-family member 12	3.38861	0.00206542
231	AKR1B1	aldo-keto reductase family 1, member B1 (aldose reductase)	-0.623131	0.00208422
2014	EMP3	epithelial membrane protein 3	1.15025	0.00209012
131601	GPR175	G protein-coupled receptor 175	1.35222	0.00212864
408	ARRB1	arrestin, beta 1	-0.630761	0.00215188
51090	PLLP	plasma membrane proteolipid (plasmolipin)	-0.799471	0.00216944
10926	DBF4	DBF4 homolog (S. cerevisiae)	-1.0941	0.00218641
439921	MXRA7	matrix-remodelling associated 7	0.587171	0.0021947
29028	ATAD2	ATPase family, AAA domain containing 2	-0.917825	0.00221312
285382	LOC285382	hypothetical gene supported by AK091454	-0.684976	0.0022194
27141	CIDEB	cell death-inducing DFFA-like effector b	0.839412	0.00222769
6877	TAF5	TAF5 RNA polymerase II, TATA box binding protein (TBP)-associated factor, 100kDa	-0.696228	0.00223671
11068	CYB561D2	cytochrome b-561 domain containing 2	0.611346	0.00224224
645	BLVRB	biliverdin reductase B (flavin reductase (NADPH))	0.846629	0.00225098
88455	ANKRD13A	ankyrin repeat domain 13A	0.61307	0.00228739
9582	APOBEC3B	apolipoprotein B mRNA editing enzyme, catalytic polypeptide-like 3B	0.588112	0.00229361
51393	TRPV2	transient receptor potential cation channel, subfamily V, member 2	0.858569	0.00232897
4706	NDUFAB1	NADH dehydrogenase (ubiquinone) 1, alpha/beta subcomplex, 1, 8kDa	-0.677162	0.00235254
54453	RIN2	Ras and Rab interactor 2	1.22234	0.00236268
6782	STCH	stress 70 protein chaperone, microsome-associated, 60kDa	-0.65984	0.00239645
311	ANXA11	annexin A11	0.751827	0.00241019
140825	NEURL2	neuralized homolog 2 (Drosophila)	1.82899	0.00241056
55033	FKBP14	FK506 binding protein 14, 22 kDa	-1.03939	0.00241118
2181	ACSL3	acyl-CoA synthetase long-chain family member 3	-1.4726	0.00242351
7481	WNT11	wingless-type MMTV integration site family, member 11	3.80826	0.00243851
11057	ABHD2	abhydrolase domain containing 2	0.596162	0.00249713
4129	MAOB	monoamine oxidase B	1.48151	0.00258196
211	ALAS1	aminolevulinate, delta-, synthase 1	0.69846	0.00258494
9971	NR1H4	nuclear receptor subfamily 1, group H, member 4	-1.54219	0.00261102
26354	GNL3	guanine nucleotide binding protein-like 3 (nucleolar)	-0.795934	0.00265596
3683	ITGAL	integrin, alpha L (antigen CD11A (p180), lymphocyte function-associated antigen 1; alpha polypeptide)	0.861971	0.00266328
126364	LRRC25	leucine rich repeat containing 25	3.28291	0.00266375
4015	LOX	lysyl oxidase	-1.15462	0.00267533
6723	SRM	spermidine synthase	-0.613144	0.00269413
55034	MOCOS	molybdenum cofactor sulfurase	1.13329	0.00272402
55789	DEPDC1B	DEP domain containing 1B	-0.603353	0.00274239
51703	ACSL5	acyl-CoA synthetase long-chain family member 5	-0.922774	0.00274393
93099	DMKN	dermokine	1.05491	0.00274437
595	CCND1	cyclin D1	0.700543	0.0027497
10567	RABAC1	Rab acceptor 1 (prenylated)	0.709808	0.00277931
3698	ITIH2	inter-alpha (globulin) inhibitor H2	-0.762297	0.00279234
728	C5AR1	complement component 5a receptor 1	2.49433	0.0028319
19	ABCA1	ATP-binding cassette, sub-family A (ABC1), member 1	-0.58435	0.00287089
1606	DGKA	diacylglycerol kinase, alpha 80kDa	0.643958	0.00291589
23179	RGL1	ral guanine nucleotide dissociation stimulator-like 1	1.39366	0.00293903
84913	ATOH8	atonal homolog 8 (Drosophila)	3.00096	0.00294389
3958	LGALS3	lectin, galactoside-binding, soluble, 3	1.49927	0.00294933
23406	COTL1	coactosin-like 1 (Dictyostelium)	-1.29379	0.00295598
1736	DKC1	dyskeratosis congenita 1, dyskerin	-0.617475	0.0029625
83636	C19ORF12	chromosome 19 open reading frame 12	0.761939	0.00298235
80008	TMEM156	transmembrane protein 156	1.6367	0.00298389
6282	S100A11	S100 calcium binding protein A11	1.30332	0.00299344
8992	ATP6V0E1	ATPase, H+ transporting, lysosomal 9kDa, V0 subunit e1	0.715133	0.00303811
1803	DPP4	dipeptidyl-peptidase 4 (CD26, adenosine deaminase complexing protein 2)	0.655371	0.00307408
57609	DIP2B	DIP2 disco-interacting protein 2 homolog B (Drosophila)	-0.702246	0.00308345
2000	ELF4	E74-like factor 4 (ets domain transcription factor)	2.22856	0.00309638
1465	CSRP1	cysteine and glycine-rich protein 1	0.63179	0.00310395
4739	NEDD9	neural precursor cell expressed, developmentally down-regulated 9	1.08758	0.00311041
10625	IVNS1ABP	influenza virus NS1A binding protein	-0.90014	0.00313203
54886	RP11-35N6.1	plasticity related gene 3	-1.12783	0.00314484
57214	KIAA1199	KIAA1199	1.38434	0.00318183
30851	TAX1BP3	Tax1 (human T-cell leukemia virus type I) binding protein 3	1.07786	0.00319026
2590	GALNT2	UDP-N-acetyl-alpha-D-galactosamine:polypeptide N-acetylgalactosaminyltransferase 2 (GalNAc-T2)	0.830359	0.0032325
87178	PNPT1	polyribonucleotide nucleotidyltransferase 1	-0.665676	0.0032622
57228	LOC57228	small trans-membrane and glycosylated protein	0.608568	0.00326812
64112	MOAP1	modulator of apoptosis 1	1.02949	0.00334179
84154	BXDC1	brix domain containing 1	-0.629433	0.00335349
1015	CDH17	cadherin 17, LI cadherin (liver-intestine)	2.44568	0.00338492
4723	NDUFV1	NADH dehydrogenase (ubiquinone) flavoprotein 1, 51kDa	1.08228	0.00338824
80201	HKDC1	hexokinase domain containing 1	-0.608843	0.00339048
57406	ABHD6	abhydrolase domain containing 6	-0.695323	0.00340635
54996	MOSC2	MOCO sulphurase C-terminal domain containing 2	0.697874	0.00342301
84918	LRP11	low density lipoprotein receptor-related protein 11	1.66346	0.00342644
2537	IFI6	interferon, alpha-inducible protein 6	0.857778	0.00345885
57491	AHRR	aryl-hydrocarbon receptor repressor	4.48443	0.00346859
134266	GRPEL2	GrpE-like 2, mitochondrial (E. coli)	-0.867761	0.00346993
79071	ELOVL6	ELOVL family member 6, elongation of long chain fatty acids (FEN1/Elo2, SUR4/Elo3-like, yeast)	-1.05056	0.00351266
11275	KLHL2	kelch-like 2, Mayven (Drosophila)	-0.742982	0.00353168
684	BST2	bone marrow stromal cell antigen 2	0.60875	0.0035751
5768	QSOX1	quiescin Q6 sulfhydryl oxidase 1	0.986288	0.00358703
55332	DRAM	damage-regulated autophagy modulator	-0.669427	0.00360216
83879	CDCA7	cell division cycle associated 7	-1.03011	0.00363108
27346	TMEM97	transmembrane protein 97	-0.792874	0.00364416
3418	IDH2	isocitrate dehydrogenase 2 (NADP+), mitochondrial	0.819157	0.00364599
126969	SLC44A3	solute carrier family 44, member 3	1.8219	0.0036461
54733	SLC35F2	solute carrier family 35, member F2	-0.621256	0.00365095
84293	C10ORF58	chromosome 10 open reading frame 58	0.945019	0.00365289
1746	DLX2	distal-less homeobox 2	1.09914	0.00365844
9448	MAP4K4	mitogen-activated protein kinase kinase kinase kinase 4	-1.05992	0.00367772
10019	SH2B3	SH2B adaptor protein 3	1.57573	0.00368038
4148	MATN3	matrilin 3	-1.23251	0.00369865
10519	CIB1	calcium and integrin binding 1 (calmyrin)	0.868657	0.0037165
284739	PRR17	proline rich 17	1.26817	0.00372217
2852	GPER	G protein-coupled estrogen receptor 1	0.733844	0.00374186
9245	GCNT3	glucosaminyl (N-acetyl) transferase 3, mucin type	1.33124	0.00380665
3766	KCNJ10	potassium inwardly-rectifying channel, subfamily J, member 10	-1.20702	0.00383047
9540	TP53I3	tumor protein p53 inducible protein 3	0.752027	0.00384305
57546	PDP2	pyruvate dehydrogenase phosphatase isoenzyme 2	-0.766009	0.00386262
924	CD7	CD7 molecule	1.46581	0.00388473
4143	MAT1A	methionine adenosyltransferase I, alpha	0.80304	0.00389017
6472	SHMT2	serine hydroxymethyltransferase 2 (mitochondrial)	-0.693504	0.00392843
401115	LOC401115	hypothetical LOC401115	0.587132	0.00394134
4547	MTTP	microsomal triglyceride transfer protein	0.82636	0.00398181
2744	GLS	glutaminase	1.26127	0.00398553
56919	DHX33	DEAH (Asp-Glu-Ala-His) box polypeptide 33	-0.58115	0.00399399
151647	FAM19A4	family with sequence similarity 19 (chemokine (C-C motif)-like), member A4	-0.848564	0.00401088
441179	LOC441179	hypothetical gene supported by AK055887; AK125190	1.96453	0.00402747
1774	DNASE1L1	deoxyribonuclease I-like 1	0.655152	0.00404078
51363	GALNAC4S-6ST	B cell RAG associated protein	-1.54393	0.00411019
2331	FMOD	fibromodulin	2.13141	0.00411046
486	FXYD2	FXYD domain containing ion transport regulator 2	0.835615	0.00415754
91894	C11ORF52	chromosome 11 open reading frame 52	0.606597	0.00416161
201161	PRR6	proline rich 6	-0.653687	0.00416293
127	ADH4	alcohol dehydrogenase 4 (class II), pi polypeptide	-1.29457	0.00417046
57175	CORO1B	coronin, actin binding protein, 1B	0.644396	0.00420316
10544	PROCR	protein C receptor, endothelial (EPCR)	1.17752	0.0042251
1588	CYP19A1	cytochrome P450, family 19, subfamily A, polypeptide 1	2.62953	0.00424605
2109	ETFB	electron-transfer-flavoprotein, beta polypeptide	1.05029	0.00425554
440	ASNS	asparagine synthetase	-1.87484	0.00426404
64744	SMAP2	stromal membrane-associated GTPase-activating protein 2	1.23349	0.00427757
8601	RGS20	regulator of G-protein signaling 20	1.05062	0.00428737
57804	POLD4	polymerase (DNA-directed), delta 4	0.679819	0.00433026
10276	NET1	neuroepithelial cell transforming gene 1	-0.643373	0.00433211
259217	HSPA12A	heat shock 70kDa protein 12A	3.57639	0.00437101
11147	HHLA3	HERV-H LTR-associating 3	1.75974	0.00437669
7035	TFPI	tissue factor pathway inhibitor (lipoprotein-associated coagulation inhibitor)	-1.57136	0.0044306
2717	GLA	galactosidase, alpha	0.644174	0.00445794
60489	APOBEC3G	apolipoprotein B mRNA editing enzyme, catalytic polypeptide-like 3G	0.816974	0.00446327
845	CASQ2	calsequestrin 2 (cardiac muscle)	1.81525	0.00446801
9816	KIAA0133	KIAA0133	-0.591368	0.00449209
2125	EVPL	envoplakin	1.03145	0.00453693
9792	SERTAD2	SERTA domain containing 2	1.32985	0.00458856
56892	C8ORF4	chromosome 8 open reading frame 4	-1.26198	0.00461833
127253	TYW3	tRNA-yW synthesizing protein 3 homolog (S. cerevisiae)	-0.605648	0.00461901
10379	IRF9	interferon regulatory factor 9	1.2633	0.00462727
8487	SIP1	survival of motor neuron protein interacting protein 1	-0.91612	0.0046875
130733	TMEM178	transmembrane protein 178	-1.59456	0.00474261
8502	PKP4	plakophilin 4	-0.828288	0.00481236
9804	TOMM20	translocase of outer mitochondrial membrane 20 homolog (yeast)	-0.816149	0.00481351
638	BIK	BCL2-interacting killer (apoptosis-inducing)	1.67912	0.00484341
961	CD47	CD47 molecule	0.871032	0.00493459
1644	DDC	dopa decarboxylase (aromatic L-amino acid decarboxylase)	-1.6272	0.00493552
253461	ZBTB38	zinc finger and BTB domain containing 38	1.82133	0.00495303
346606	MOGAT3	monoacylglycerol O-acyltransferase 3	0.730074	0.00499403
7077	TIMP2	TIMP metallopeptidase inhibitor 2	1.05946	0.00499994
3490	IGFBP7	insulin-like growth factor binding protein 7	-0.636723	0.00502592
1050	CEBPA	CCAAT/enhancer binding protein (C/EBP), alpha	-0.600113	0.00506809
80114	BICC1	bicaudal C homolog 1 (Drosophila)	1.59841	0.0050974
84678	FBXL10	F-box and leucine-rich repeat protein 10	-0.656528	0.00523108
5912	RAP2B	RAP2B, member of RAS oncogene family	0.595533	0.00526087
64921	CASD1	CAS1 domain containing 1	-1.01496	0.00527912
140738	TMEM37	transmembrane protein 37	1.20652	0.00528195
8717	TRADD	TNFRSF1A-associated via death domain	0.670385	0.00530743
5899	RALB	v-ral simian leukemia viral oncogene homolog B (ras related; GTP binding protein)	0.797817	0.00531036
5211	PFKL	phosphofructokinase, liver	0.737752	0.00534272
6690	SPINK1	serine peptidase inhibitor, Kazal type 1	1.57245	0.00536436
570	BAAT	bile acid Coenzyme A: amino acid N-acyltransferase (glycine N-choloyltransferase)	-0.744639	0.00536827
125488	C18ORF17	chromosome 18 open reading frame 17	0.711084	0.005377
2260	FGFR1	fibroblast growth factor receptor 1 (fms-related tyrosine kinase 2, Pfeiffer syndrome)	-0.787473	0.00538597
3033	HADH	hydroxyacyl-Coenzyme A dehydrogenase	0.782078	0.00540827
9873	FCHSD2	FCH and double SH3 domains 2	-0.791085	0.005453
4153	MBL2	mannose-binding lectin (protein C) 2, soluble (opsonic defect)	2.23644	0.00547882
2762	GMDS	GDP-mannose 4,6-dehydratase	-0.817553	0.0054823
8826	IQGAP1	IQ motif containing GTPase activating protein 1	0.603458	0.00549892
64756	ATPAF1	ATP synthase mitochondrial F1 complex assembly factor 1	-0.613153	0.0055056
7475	WNT6	wingless-type MMTV integration site family, member 6	2.47967	0.00552612
138311	FAM69B	family with sequence similarity 69, member B	0.973346	0.00556924
5033	P4HA1	procollagen-proline, 2-oxoglutarate 4-dioxygenase (proline 4-hydroxylase), alpha polypeptide I	-0.649463	0.00557834
6515	SLC2A3	solute carrier family 2 (facilitated glucose transporter), member 3	-0.690617	0.00559931
51175	TUBE1	tubulin, epsilon 1	-1.04409	0.00564994
3398	ID2	inhibitor of DNA binding 2, dominant negative helix-loop-helix protein	1.45651	0.00568351
1601	DAB2	disabled homolog 2, mitogen-responsive phosphoprotein (Drosophila)	-0.78537	0.0057143
23351	KIAA0323	KIAA0323	0.877613	0.00572148
116844	LRG1	leucine-rich alpha-2-glycoprotein 1	0.701154	0.00573903
54884	RETSAT	retinol saturase (all-trans-retinol 13,14-reductase)	0.628787	0.00576842
80119	PIF1	PIF1 5'-to-3' DNA helicase homolog (S. cerevisiae)	-0.787632	0.0057724
89870	TRIM15	tripartite motif-containing 15	0.628102	0.00578551
161742	SPRED1	sprouty-related, EVH1 domain containing 1	1.56066	0.005789
8436	SDPR	serum deprivation response (phosphatidylserine binding protein)	0.618034	0.00583817
3131	HLF	hepatic leukemia factor	-0.638745	0.00585646
8764	TNFRSF14	tumor necrosis factor receptor superfamily, member 14 (herpesvirus entry mediator)	0.703036	0.00593843
6519	SLC3A1	solute carrier family 3 (cystine, dibasic and neutral amino acid transporters, activator of cystine, dibasic and neutral amino acid transport), member 1	1.19808	0.00594857
90075	ZNF30	zinc finger protein 30	-0.950243	0.00594978
6446	SGK1	serum/glucocorticoid regulated kinase 1	-1.87466	0.00595494
10095	ARPC1B	actin related protein 2/3 complex, subunit 1B, 41kDa	0.753233	0.00596135
54704	PPM2C	protein phosphatase 2C, magnesium-dependent, catalytic subunit	2.30744	0.00599096
2731	GLDC	glycine dehydrogenase (decarboxylating)	-0.981701	0.00600027
3705	ITPK1	inositol 1,3,4-triphosphate 5/6 kinase	0.936023	0.00606687
189	AGXT	alanine-glyoxylate aminotransferase	1.01287	0.00607746
84883	AIFM2	apoptosis-inducing factor, mitochondrion-associated, 2	0.646024	0.00608965
90701	SEC11C	SEC11 homolog C (S. cerevisiae)	-0.708668	0.00615812
23596	OPN3	opsin 3 (encephalopsin, panopsin)	1.1296	0.00623439
79974	C7ORF58	chromosome 7 open reading frame 58	-1.07846	0.0062668
78990	OTUB2	OTU domain, ubiquitin aldehyde binding 2	2.11349	0.00627322
55342	STRBP	spermatid perinuclear RNA binding protein	-0.655941	0.00628097
51646	YPEL5	yippee-like 5 (Drosophila)	0.638069	0.00629863
56894	AGPAT3	1-acylglycerol-3-phosphate O-acyltransferase 3	0.694816	0.00634431
201164	LOC201164	similar to CG12314 gene product	-0.733236	0.00635074
11251	GPR44	G protein-coupled receptor 44	1.60889	0.00639656
81558	FAM117A	family with sequence similarity 117, member A	-0.700497	0.00641734
100130633	LOC100130633	similar to ZMYM6 protein	0.6026	0.00641793
5876	RABGGTB	Rab geranylgeranyltransferase, beta subunit	-0.980909	0.00642124
6310	ATXN1	ataxin 1	0.748125	0.00645996
2886	GRB7	growth factor receptor-bound protein 7	-0.625845	0.00648342
6906	SERPINA7	serpin peptidase inhibitor, clade A (alpha-1 antiproteinase, antitrypsin), member 7	-1.15948	0.00651931
9650	MTFR1	mitochondrial fission regulator 1	-0.642951	0.00655639
1026	CDKN1A	cyclin-dependent kinase inhibitor 1A (p21, Cip1)	1.02467	0.00656531
3294	HSD17B2	hydroxysteroid (17-beta) dehydrogenase 2	1.41308	0.00658756
153443	SRFBP1	serum response factor binding protein 1	-0.670748	0.00659003
23266	LPHN2	latrophilin 2	-1.0405	0.0066149
344838	PAQR9	progestin and adipoQ receptor family member IX	-2.44689	0.00662684
307	ANXA4	annexin A4	1.17839	0.00663747
5125	PCSK5	proprotein convertase subtilisin/kexin type 5	2.14462	0.00663797
5243	ABCB1	ATP-binding cassette, sub-family B (MDR/TAP), member 1	1.1355	0.00664331
3659	IRF1	interferon regulatory factor 1	1.20213	0.00667281
3976	LIF	leukemia inhibitory factor (cholinergic differentiation factor)	1.0126	0.00667981
84952	CGNL1	cingulin-like 1	-1.29349	0.0066855
678	ZFP36L2	zinc finger protein 36, C3H type-like 2	0.761994	0.00668805
25805	BAMBI	BMP and activin membrane-bound inhibitor homolog (Xenopus laevis)	0.893056	0.00670023
126353	C19ORF21	chromosome 19 open reading frame 21	1.07192	0.00674362
3957	LGALS2	lectin, galactoside-binding, soluble, 2	-0.909408	0.00675425
55194	C1ORF78	chromosome 1 open reading frame 78	1.3688	0.00677726
652	BMP4	bone morphogenetic protein 4	1.02264	0.0067808
8811	GALR2	galanin receptor 2	2.54479	0.00680143
4616	GADD45B	growth arrest and DNA-damage-inducible, beta	1.19455	0.00682497
710	SERPING1	serpin peptidase inhibitor, clade G (C1 inhibitor), member 1, (angioedema, hereditary)	0.845387	0.00682537
84418	C5ORF32	chromosome 5 open reading frame 32	0.708276	0.00687298
4060	LUM	lumican	2.69284	0.00691375
84275	SLC25A33	solute carrier family 25, member 33	-0.830897	0.0069155
253982	ASPHD1	aspartate beta-hydroxylase domain containing 1	0.892734	0.006926
22909	MTMR15	myotubularin related protein 15	-0.7086	0.0069777
1311	COMP	cartilage oligomeric matrix protein	1.86111	0.00697935
5909	RAP1GAP	RAP1 GTPase activating protein	0.984388	0.00698261
85409	NKD2	naked cuticle homolog 2 (Drosophila)	1.31508	0.0069904
23446	SLC44A1	solute carrier family 44, member 1	0.814919	0.00701839
84135	UTP15	UTP15, U3 small nucleolar ribonucleoprotein, homolog (S. cerevisiae)	-0.771025	0.00702769
11221	DUSP10	dual specificity phosphatase 10	0.621877	0.00702786
2528	FUT6	fucosyltransferase 6 (alpha (1,3) fucosyltransferase)	0.619409	0.00703405
4128	MAOA	monoamine oxidase A	-1.6003	0.00705506
3012	HIST1H2AE	histone cluster 1, H2ae	1.16534	0.00706882
9931	HELZ	helicase with zinc finger	-0.58341	0.0071506
259	AMBP	alpha-1-microglobulin/bikunin precursor	0.589776	0.00715133
6491	STIL	SCL/TAL1 interrupting locus	-0.720688	0.00717036
7538	ZFP36	zinc finger protein 36, C3H type, homolog (mouse)	0.657253	0.00723456
6001	RGS10	regulator of G-protein signaling 10	3.47586	0.00725017
347735	SERINC2	serine incorporator 2	1.53084	0.00725493
10723	SLC12A7	solute carrier family 12 (potassium/chloride transporters), member 7	0.631706	0.00725599
169981	SPIN3	spindlin family, member 3	-0.71492	0.00731465
5354	PLP1	proteolipid protein 1 (Pelizaeus-Merzbacher disease, spastic paraplegia 2, uncomplicated)	-3.15125	0.00731973
8518	IKBKAP	inhibitor of kappa light polypeptide gene enhancer in B-cells, kinase complex-associated protein	-0.674899	0.00735984
602	BCL3	B-cell CLL/lymphoma 3	0.592301	0.00739366
29995	LMCD1	LIM and cysteine-rich domains 1	2.04636	0.00740755
26353	HSPB8	heat shock 22kDa protein 8	1.40783	0.00740826
29968	PSAT1	phosphoserine aminotransferase 1	-1.41965	0.00751115
22943	DKK1	dickkopf homolog 1 (Xenopus laevis)	-1.22492	0.00752883
132158	GLYCTK	glycerate kinase	0.74341	0.00761439
66035	SLC2A11	solute carrier family 2 (facilitated glucose transporter), member 11	0.902107	0.00766022
55620	STAP2	signal transducing adaptor family member 2	0.620326	0.00768267
9244	CRLF1	cytokine receptor-like factor 1	-1.06603	0.00769656
117247	SLC16A10	solute carrier family 16, member 10 (aromatic amino acid transporter)	0.814946	0.00780562
55568	GALNT10	UDP-N-acetyl-alpha-D-galactosamine:polypeptide N-acetylgalactosaminyltransferase 10 (GalNAc-T10)	0.65295	0.00789505
23464	GCAT	glycine C-acetyltransferase (2-amino-3-ketobutyrate coenzyme A ligase)	-0.699009	0.00794118
5476	CTSA	cathepsin A	1.17508	0.00797042
6038	RNASE4	ribonuclease, RNase A family, 4	-0.636499	0.00798772
22836	RHOBTB3	Rho-related BTB domain containing 3	-0.855585	0.00801648
928	CD9	CD9 molecule	1.16817	0.00809281
80150	ASRGL1	asparaginase like 1	-1.33437	0.00813579
11226	GALNT6	UDP-N-acetyl-alpha-D-galactosamine:polypeptide N-acetylgalactosaminyltransferase 6 (GalNAc-T6)	2.31315	0.0081471
147645	LOC147645	hypothetical protein LOC147645	1.17909	0.00818874
6778	STAT6	signal transducer and activator of transcription 6, interleukin-4 induced	0.799252	0.00821813
6822	SULT2A1	sulfotransferase family, cytosolic, 2A, dehydroepiandrosterone (DHEA)-preferring, member 1	1.05836	0.00824872
26509	FER1L3	fer-1-like 3, myoferlin (C. elegans)	3.25859	0.00834152
153830	RNF145	ring finger protein 145	-0.711362	0.00834214
7045	TGFBI	transforming growth factor, beta-induced, 68kDa	0.772249	0.00834221
83442	SH3BGRL3	SH3 domain binding glutamic acid-rich protein like 3	0.848124	0.00849908
5447	POR	P450 (cytochrome) oxidoreductase	0.858647	0.00850727
146	ADRA1D	adrenergic, alpha-1D-, receptor	1.02299	0.00850873
85027	MST150	MSTP150	-0.887145	0.00852171
348180	C16ORF84	chromosome 16 open reading frame 84	-0.63035	0.00853532
11339	OIP5	Opa interacting protein 5	-0.76966	0.00862453
54914	KIAA1797	KIAA1797	-0.635167	0.00867002
55281	TMEM140	transmembrane protein 140	0.896649	0.00868562
9267	PSCD1	pleckstrin homology, Sec7 and coiled-coil domains 1(cytohesin 1)	0.83398	0.00877887
1236	CCR7	chemokine (C-C motif) receptor 7	2.11131	0.0087877
64149	C17ORF75	chromosome 17 open reading frame 75	-0.582055	0.00879964
8829	NRP1	neuropilin 1	2.13957	0.00885368
79570	NKAIN1	Na+/K+ transporting ATPase interacting 1	3.54357	0.00886833
8788	DLK1	delta-like 1 homolog (Drosophila)	-1.5078	0.00887695
51231	VRK3	vaccinia related kinase 3	0.58806	0.00893367
255738	PCSK9	proprotein convertase subtilisin/kexin type 9	-2.61208	0.00893707
6091	ROBO1	roundabout, axon guidance receptor, homolog 1 (Drosophila)	1.27681	0.00895013
9120	SLC16A6	solute carrier family 16, member 6 (monocarboxylic acid transporter 7)	2.93185	0.00898824
23308	ICOSLG	inducible T-cell co-stimulator ligand	0.964108	0.00907254
2620	GAS2	growth arrest-specific 2	-0.818988	0.00909367
5955	RCN2	reticulocalbin 2, EF-hand calcium binding domain	-0.709654	0.00912464
29988	SLC2A8	solute carrier family 2, (facilitated glucose transporter) member 8	1.87564	0.00913392
1326	MAP3K8	mitogen-activated protein kinase kinase kinase 8	1.38208	0.00923363
6591	SNAI2	snail homolog 2 (Drosophila)	0.963251	0.00928659
64787	EPS8L2	EPS8-like 2	0.969838	0.00930153
8501	SLC43A1	solute carrier family 43, member 1	-0.862303	0.00930169
6799	SULT1A2	sulfotransferase family, cytosolic, 1A, phenol-preferring, member 2	0.64981	0.00931184
3157	HMGCS1	3-hydroxy-3-methylglutaryl-Coenzyme A synthase 1 (soluble)	-0.791684	0.00934396
22955	SCMH1	sex comb on midleg homolog 1 (Drosophila)	-0.788158	0.00937556
10312	TCIRG1	T-cell, immune regulator 1, ATPase, H+ transporting, lysosomal V0 subunit A3	0.618561	0.00940918
1739	DLG1	discs, large homolog 1 (Drosophila)	1.22632	0.00942388
93622	LOC93622	hypothetical LOC93622	-0.589078	0.00947417
6596	HLTF	helicase-like transcription factor	-0.603386	0.00952666
80853	JHDM1D	jumonji C domain containing histone demethylase 1 homolog D (S. cerevisiae)	-1.24711	0.00956847
84541	KBTBD8	kelch repeat and BTB (POZ) domain containing 8	-0.867889	0.00960165
5150	PDE7A	phosphodiesterase 7A	-0.612919	0.00962304
4092	SMAD7	SMAD family member 7	0.836583	0.00968706
3231	HOXD1	homeobox D1	-1.31062	0.00976384
8835	SOCS2	suppressor of cytokine signaling 2	1.9777	0.0097848
5337	PLD1	phospholipase D1, phosphatidylcholine-specific	-0.633754	0.0098078
81855	SFXN3	sideroflexin 3	0.882876	0.00984024
135932	TMEM139	transmembrane protein 139	0.850624	0.00986291
3554	IL1R1	interleukin 1 receptor, type I	0.881275	0.00988142
11062	DUS4L	dihydrouridine synthase 4-like (S. cerevisiae)	-0.582465	0.00988355
79654	HECTD3	HECT domain containing 3	0.660467	0.00991137
6659	SOX4	SRY (sex determining region Y)-box 4	0.915041	0.00992754
6157	RPL27A	ribosomal protein L27a	-0.757392	0.00994829
5055	SERPINB2	serpin peptidase inhibitor, clade B (ovalbumin), member 2	3.96877	0.0100161
155066	ATP6V0E2	ATPase, H+ transporting V0 subunit e2	1.41977	0.0100472
7850	IL1R2	interleukin 1 receptor, type II	3.46507	0.0101896
23127	GLT25D2	glycosyltransferase 25 domain containing 2	-1.75617	0.0102212
6928	HNF1B	HNF1 homeobox B	0.997717	0.0102498
84128	WDR75	WD repeat domain 75	-0.59856	0.0102538
152559	PAQR3	progestin and adipoQ receptor family member III	-0.713739	0.0103168
8202	NCOA3	nuclear receptor coactivator 3	-0.643659	0.0103467
185	AGTR1	angiotensin II receptor, type 1	-1.24861	0.0103566
9600	PITPNM1	phosphatidylinositol transfer protein, membrane-associated 1	0.859162	0.0104428
967	CD63	CD63 molecule	0.633498	0.0104779
84988	PPP1R16A	protein phosphatase 1, regulatory (inhibitor) subunit 16A	0.619151	0.010495
221061	C10ORF38	chromosome 10 open reading frame 38	1.67424	0.010502
10267	RAMP1	receptor (G protein-coupled) activity modifying protein 1	1.82338	0.0105299
27244	SESN1	sestrin 1	-0.63148	0.0105659
100093630	SNHG8	small nucleolar RNA host gene (non-protein coding) 8	-0.825503	0.0105857
151126	ZNF385B	zinc finger protein 385B	-0.690674	0.0106149
53838	C11ORF24	chromosome 11 open reading frame 24	0.603053	0.0106296
51018	RRP15	ribosomal RNA processing 15 homolog (S. cerevisiae)	-0.761284	0.0106495
8365	HIST1H4H	histone cluster 1, H4h	1.16739	0.010722
3818	KLKB1	kallikrein B, plasma (Fletcher factor) 1	1.16675	0.0107361
284252	KCTD1	potassium channel tetramerisation domain containing 1	0.808744	0.0108012
6237	RRAS	related RAS viral (r-ras) oncogene homolog	1.12081	0.0108727
3399	ID3	inhibitor of DNA binding 3, dominant negative helix-loop-helix protein	0.589205	0.0109238
23089	PEG10	paternally expressed 10	-1.21265	0.0109274
1407	CRY1	cryptochrome 1 (photolyase-like)	-0.681241	0.0109432
219	ALDH1B1	aldehyde dehydrogenase 1 family, member B1	0.733196	0.0109778
4258	MGST2	microsomal glutathione S-transferase 2	-1.1318	0.0109931
84649	DGAT2	diacylglycerol O-acyltransferase homolog 2 (mouse)	-0.737374	0.0110179
65243	ZNF643	zinc finger protein 643	-1.5313	0.0110246
23576	DDAH1	dimethylarginine dimethylaminohydrolase 1	-0.851181	0.0110386
119391	GSTO2	glutathione S-transferase omega 2	-0.805727	0.011045
127281	C1ORF93	chromosome 1 open reading frame 93	0.606938	0.0111262
29095	ORMDL2	ORM1-like 2 (S. cerevisiae)	0.929073	0.0111307
84263	HSDL2	hydroxysteroid dehydrogenase like 2	0.767065	0.0111684
10555	AGPAT2	1-acylglycerol-3-phosphate O-acyltransferase 2 (lysophosphatidic acid acyltransferase, beta)	2.2792	0.0112123
51361	HOOK1	hook homolog 1 (Drosophila)	-0.629704	0.0112305
9022	CLIC3	chloride intracellular channel 3	2.27701	0.011342
120376	LOC120376	hypothetical protein LOC120376	-0.890824	0.0113943
83729	INHBE	inhibin, beta E	-2.04696	0.0115468
64847	SPATA20	spermatogenesis associated 20	0.670472	0.0115609
81544	GDPD5	glycerophosphodiester phosphodiesterase domain containing 5	-0.756347	0.0116894
8515	ITGA10	integrin, alpha 10	-0.717716	0.0117029
8577	TMEFF1	transmembrane protein with EGF-like and two follistatin-like domains 1	0.971054	0.0117037
112817	C10ORF65	chromosome 10 open reading frame 65	0.687231	0.0117419
5998	RGS3	regulator of G-protein signaling 3	-0.667859	0.0117709
63895	FAM38B	family with sequence similarity 38, member B	1.55779	0.0118159
1045	CDX2	caudal type homeobox 2	1.3912	0.0118173
1727	CYB5R3	cytochrome b5 reductase 3	0.846297	0.0118922
196394	AMN1	antagonist of mitotic exit network 1 homolog (S. cerevisiae)	-0.593525	0.0120737
5167	ENPP1	ectonucleotide pyrophosphatase/phosphodiesterase 1	-0.799658	0.0122004
1112	FOXN3	forkhead box N3	-0.829808	0.0122122
216	ALDH1A1	aldehyde dehydrogenase 1 family, member A1	1.0408	0.0122851
4094	MAF	v-maf musculoaponeurotic fibrosarcoma oncogene homolog (avian)	0.725865	0.0123169
57180	ACTR3B	ARP3 actin-related protein 3 homolog B (yeast)	-0.764319	0.0123894
255743	NPNT	nephronectin	0.637044	0.0123898
2244	FGB	fibrinogen beta chain	0.720822	0.0124541
5128	PCTK2	PCTAIRE protein kinase 2	-0.596283	0.0124604
753	C18ORF1	chromosome 18 open reading frame 1	0.65037	0.0125425
8714	ABCC3	ATP-binding cassette, sub-family C (CFTR/MRP), member 3	1.08058	0.0125717
4155	MBP	myelin basic protein	1.02347	0.01261
1776	DNASE1L3	deoxyribonuclease I-like 3	-0.648586	0.0126305
55759	WDR12	WD repeat domain 12	-0.598606	0.0126706
23314	SATB2	SATB homeobox 2	-0.683661	0.0127002
586	BCAT1	branched chain aminotransferase 1, cytosolic	-1.49864	0.0127184
653483	C6ORF124	chromosome 6 open reading frame 124	0.756037	0.012746
64328	XPO4	exportin 4	-0.630796	0.0127759
5983	RFC3	replication factor C (activator 1) 3, 38kDa	-0.583792	0.0128852
23265	EXOC7	exocyst complex component 7	1.22518	0.0128925
51154	MRTO4	mRNA turnover 4 homolog (S. cerevisiae)	-0.660749	0.0129143
51066	C3ORF32	chromosome 3 open reading frame 32	-1.02824	0.0129585
26260	FBXO25	F-box protein 25	1.69426	0.0130285
375061	FAM89A	family with sequence similarity 89, member A	0.853652	0.0130346
11145	HRASLS3	HRAS-like suppressor 3	0.997305	0.01304
29078	C6ORF66	chromosome 6 open reading frame 66	-0.623444	0.0130851
91355	LRP5L	low density lipoprotein receptor-related protein 5-like	0.686822	0.0131182
3708	ITPR1	inositol 1,4,5-triphosphate receptor, type 1	0.898873	0.0131441
8491	MAP4K3	mitogen-activated protein kinase kinase kinase kinase 3	-0.882471	0.0131647
4811	NID1	nidogen 1	-0.715869	0.0131693
80727	TTYH3	tweety homolog 3 (Drosophila)	0.776548	0.0132693
163702	IL28RA	interleukin 28 receptor, alpha (interferon, lambda receptor)	1.3634	0.0133232
389792	IER5L	immediate early response 5-like	0.695364	0.0133369
490	ATP2B1	ATPase, Ca++ transporting, plasma membrane 1	-0.623489	0.0133906
93664	CADPS2	Ca2+-dependent activator protein for secretion 2	-0.76954	0.0134804
823	CAPN1	calpain 1, (mu/I) large subunit	0.736475	0.0135892
374443	LOC374443	CLR pseudogene	-0.601213	0.0137469
253512	SLC25A30	solute carrier family 25, member 30	0.729413	0.0138269
56852	RAD18	RAD18 homolog (S. cerevisiae)	-0.588315	0.0139541
6506	SLC1A2	solute carrier family 1 (glial high affinity glutamate transporter), member 2	-0.838261	0.0140538
55715	DOK4	docking protein 4	0.596349	0.0140741
89890	KBTBD6	kelch repeat and BTB (POZ) domain containing 6	-0.729077	0.0142207
7103	TSPAN8	tetraspanin 8	1.38201	0.0142765
9697	TRAM2	translocation associated membrane protein 2	-0.667831	0.014333
59277	NTN4	netrin 4	1.50942	0.0143448
1969	EPHA2	EPH receptor A2	-0.995286	0.0143855
7009	TEGT	testis enhanced gene transcript (BAX inhibitor 1)	0.605813	0.0144145
152503	SH3D19	SH3 domain containing 19	-0.691459	0.0144616
51520	LARS	leucyl-tRNA synthetase	-0.759142	0.0145743
65018	PINK1	PTEN induced putative kinase 1	0.702642	0.0145884
80312	TET1	tet oncogene 1	-1.1311	0.0146419
7433	VIPR1	vasoactive intestinal peptide receptor 1	0.990485	0.0146726
384	ARG2	arginase, type II	-0.785896	0.0147565
353189	SLCO4C1	solute carrier organic anion transporter family, member 4C1	-1.51122	0.0149185
23560	GTPBP4	GTP binding protein 4	-0.597677	0.01492
3964	LGALS8	lectin, galactoside-binding, soluble, 8 (galectin 8)	-0.85856	0.0150163
4131	MAP1B	microtubule-associated protein 1B	0.774016	0.0150279
25777	UNC84B	unc-84 homolog B (C. elegans)	0.599584	0.0150434
3913	LAMB2	laminin, beta 2 (laminin S)	0.726912	0.015106
7102	TSPAN7	tetraspanin 7	-0.721893	0.0151176
57460	PPM1H	protein phosphatase 1H (PP2C domain containing)	-1.30114	0.0151195
90407	TMEM41A	transmembrane protein 41A	0.870452	0.0151221
1052	CEBPD	CCAAT/enhancer binding protein (C/EBP), delta	1.0121	0.0151501
84984	C3ORF34	chromosome 3 open reading frame 34	0.889306	0.015182
2059	EPS8	epidermal growth factor receptor pathway substrate 8	0.897282	0.0152338
59341	TRPV4	transient receptor potential cation channel, subfamily V, member 4	0.895302	0.0153455
1545	CYP1B1	cytochrome P450, family 1, subfamily B, polypeptide 1	1.99201	0.0153469
8688	KRT37	keratin 37	0.645204	0.0154767
79962	FLJ13236	hypothetical protein FLJ13236	0.850164	0.0154968
2617	GARS	glycyl-tRNA synthetase	-0.705114	0.0154997
10590	SCGN	secretagogin, EF-hand calcium binding protein	-0.669607	0.0155168
163786	SASS6	spindle assembly 6 homolog (C. elegans)	-0.829363	0.0155317
56667	MUC13	mucin 13, cell surface associated	1.11848	0.0155416
1075	CTSC	cathepsin C	1.7628	0.0156368
2160	F11	coagulation factor XI (plasma thromboplastin antecedent)	1.17104	0.015646
6810	STX4	syntaxin 4	0.637895	0.0156616
121551	BTBD11	BTB (POZ) domain containing 11	-1.31317	0.0156654
5106	PCK2	phosphoenolpyruvate carboxykinase 2 (mitochondrial)	-0.604618	0.0156877
90362	FAM110B	family with sequence similarity 110, member B	0.861562	0.0158044
3992	FADS1	fatty acid desaturase 1	-0.607885	0.0158302
1520	CTSS	cathepsin S	1.40046	0.0159126
9188	DDX21	DEAD (Asp-Glu-Ala-Asp) box polypeptide 21	-0.746507	0.0159952
55274	PHF10	PHD finger protein 10	0.624974	0.0160898
1491	CTH	cystathionase (cystathionine gamma-lyase)	-1.12496	0.0161886
26471	NUPR1	nuclear protein 1	0.855608	0.0162058
23710	GABARAPL1	GABA(A) receptor-associated protein like 1	0.813588	0.0162117
2805	GOT1	glutamic-oxaloacetic transaminase 1, soluble (aspartate aminotransferase 1)	-1.03639	0.0162257
203197	C9ORF91	chromosome 9 open reading frame 91	-0.937499	0.01632
23657	SLC7A11	solute carrier family 7, (cationic amino acid transporter, y+ system) member 11	-1.81501	0.0163374
2646	GCKR	glucokinase (hexokinase 4) regulator	0.941778	0.0163517
399818	METTL10	methyltransferase like 10	-0.915968	0.0163537
9520	NPEPPS	aminopeptidase puromycin sensitive	0.813563	0.0164908
2730	GCLM	glutamate-cysteine ligase, modifier subunit	0.854675	0.0165243
23642	SNHG1	small nucleolar RNA host gene (non-protein coding) 1	-0.774738	0.0166961
54842	FLJ20160	FLJ20160 protein	0.811806	0.0168926
1591	CYP24A1	cytochrome P450, family 24, subfamily A, polypeptide 1	0.597261	0.0169082
22837	COBLL1	COBL-like 1	-0.694651	0.0169658
2195	FAT	FAT tumor suppressor homolog 1 (Drosophila)	-0.702472	0.0171038
23250	ATP11A	ATPase, class VI, type 11A	0.67495	0.0172023
9351	SLC9A3R2	solute carrier family 9 (sodium/hydrogen exchanger), member 3 regulator 2	0.628425	0.0172154
57600	FNIP2	folliculin interacting protein 2	-1.19857	0.0172315
3486	IGFBP3	insulin-like growth factor binding protein 3	-0.717917	0.0173698
51678	MPP6	membrane protein, palmitoylated 6 (MAGUK p55 subfamily member 6)	-0.695811	0.0174671
22849	CPEB3	cytoplasmic polyadenylation element binding protein 3	-0.746303	0.0175013
8614	STC2	stanniocalcin 2	0.770971	0.0175039
79000	C1ORF135	chromosome 1 open reading frame 135	-0.737605	0.0175671
220164	DOK6	docking protein 6	-0.643214	0.0175865
29902	C12ORF24	chromosome 12 open reading frame 24	-0.592954	0.0177541
55577	NAGK	N-acetylglucosamine kinase	0.687468	0.0178107
10622	POLR3G	polymerase (RNA) III (DNA directed) polypeptide G (32kD)	-0.58421	0.0178457
9615	GDA	guanine deaminase	1.96286	0.0178927
58472	SQRDL	sulfide quinone reductase-like (yeast)	1.28591	0.0179602
3625	INHBB	inhibin, beta B	-1.12014	0.0179848
51444	RNF138	ring finger protein 138	-0.603033	0.0180985
22949	LTB4DH	leukotriene B4 12-hydroxydehydrogenase	0.658853	0.0182041
10437	IFI30	interferon, gamma-inducible protein 30	0.614578	0.0182932
54553	DKFZP434I0714	hypothetical protein DKFZP434I0714	-0.614496	0.0183719
9514	GAL3ST1	galactose-3-O-sulfotransferase 1	1.99854	0.0184208
2118	ETV4	ets variant gene 4 (E1A enhancer binding protein, E1AF)	-0.585352	0.0184599
285943	LOC285943	hypothetical protein LOC285943	0.602765	0.0184643
9114	ATP6V0D1	ATPase, H+ transporting, lysosomal 38kDa, V0 subunit d1	0.672664	0.0185396
9961	MVP	major vault protein	1.63133	0.0185436
90025	UBE2CBP	ubiquitin-conjugating enzyme E2C binding protein	-0.676326	0.0185987
771	CA12	carbonic anhydrase XII	0.704563	0.0186165
6520	SLC3A2	solute carrier family 3 (activators of dibasic and neutral amino acid transport), member 2	0.671844	0.0186231
254295	PHYHD1	phytanoyl-CoA dioxygenase domain containing 1	-0.693021	0.0188555
7739	ZNF185	zinc finger protein 185 (LIM domain)	0.699859	0.0189459
8431	NR0B2	nuclear receptor subfamily 0, group B, member 2	-1.33163	0.0190347
8669	EIF3J	eukaryotic translation initiation factor 3, subunit J	-0.582192	0.0190424
5565	PRKAB2	protein kinase, AMP-activated, beta 2 non-catalytic subunit	-0.675235	0.01926
23199	KIAA0182	KIAA0182	-0.76126	0.0193024
143686	SESN3	sestrin 3	-1.1778	0.0193221
2770	GNAI1	guanine nucleotide binding protein (G protein), alpha inhibiting activity polypeptide 1	1.98096	0.0193488
36	ACADSB	acyl-Coenzyme A dehydrogenase, short/branched chain	-0.766168	0.0193915
64420	SUSD1	sushi domain containing 1	0.749165	0.019396
221184	CPNE2	copine II	0.716388	0.0193988
3140	MR1	major histocompatibility complex, class I-related	0.939452	0.019403
79083	MLPH	melanophilin	1.18114	0.019415
10272	FSTL3	follistatin-like 3 (secreted glycoprotein)	1.21024	0.0195191
10252	SPRY1	sprouty homolog 1, antagonist of FGF signaling (Drosophila)	-1.16339	0.019553
1894	ECT2	epithelial cell transforming sequence 2 oncogene	-0.660137	0.019586
1039	CDR2	cerebellar degeneration-related protein 2, 62kDa	-0.650549	0.0197132
5366	PMAIP1	phorbol-12-myristate-13-acetate-induced protein 1	-0.988976	0.0198293
6737	TRIM21	tripartite motif-containing 21	0.640533	0.01989
55630	SLC39A4	solute carrier family 39 (zinc transporter), member 4	1.05873	0.0199566
51547	SIRT7	sirtuin (silent mating type information regulation 2 homolog) 7 (S. cerevisiae)	0.730851	0.0199624
84803	AGPAT9	1-acylglycerol-3-phosphate O-acyltransferase 9	0.882706	0.020013
54887	UHRF1BP1	UHRF1 (ICBP90) binding protein 1	-0.584462	0.0200296
10362	HMG20B	high-mobility group 20B	0.768547	0.0201843
2947	GSTM3	glutathione S-transferase M3 (brain)	0.604966	0.0201859
56652	C10ORF2	chromosome 10 open reading frame 2	-0.634646	0.0202373
4041	LRP5	low density lipoprotein receptor-related protein 5	0.627899	0.0202445
23305	ACSL6	acyl-CoA synthetase long-chain family member 6	0.999084	0.0202668
26297	SERGEF	secretion regulating guanine nucleotide exchange factor	0.908377	0.020274
54955	C1ORF109	chromosome 1 open reading frame 109	-0.788549	0.0203369
22824	HSPA4L	heat shock 70kDa protein 4-like	-0.701619	0.0203725
8850	PCAF	p300/CBP-associated factor	0.973446	0.020486
1999	ELF3	E74-like factor 3 (ets domain transcription factor, epithelial-specific )	0.869087	0.0206425
3303	HSPA1A	heat shock 70kDa protein 1A	0.601915	0.0208753
83666	PARP9	poly (ADP-ribose) polymerase family, member 9	0.683453	0.0210196
8836	GGH	gamma-glutamyl hydrolase (conjugase, folylpolygammaglutamyl hydrolase)	0.622435	0.0210445
147111	NOTUM	notum pectinacetylesterase homolog (Drosophila)	0.699898	0.0211334
4681	NBL1	neuroblastoma, suppression of tumorigenicity 1	0.893114	0.0211789
55718	POLR3E	polymerase (RNA) III (DNA directed) polypeptide E (80kD)	-0.603151	0.0212101
130814	PQLC3	PQ loop repeat containing 3	1.69738	0.0212285
26577	PCOLCE2	procollagen C-endopeptidase enhancer 2	-1.31643	0.0212531
58526	MID1IP1	MID1 interacting protein 1 (gastrulation specific G12 homolog (zebrafish))	-1.15236	0.021276
3133	HLA-E	major histocompatibility complex, class I, E	0.644893	0.0213878
2319	FLOT2	flotillin 2	0.616248	0.021453
4636	MYL5	myosin, light chain 5, regulatory	0.604979	0.0216477
114908	TMEM123	transmembrane protein 123	0.645109	0.0216844
5994	RFXAP	regulatory factor X-associated protein	-0.680438	0.0217292
3845	KRAS	v-Ki-ras2 Kirsten rat sarcoma viral oncogene homolog	0.585679	0.02178
1316	KLF6	Kruppel-like factor 6	0.656431	0.0221707
219855	SLC37A2	solute carrier family 37 (glycerol-3-phosphate transporter), member 2	1.27833	0.0222077
55003	PAK1IP1	PAK1 interacting protein 1	-0.623056	0.0222445
54757	FAM20A	family with sequence similarity 20, member A	1.80114	0.0222937
10161	P2RY5	purinergic receptor P2Y, G-protein coupled, 5	-0.791696	0.0224888
9771	RAPGEF5	Rap guanine nucleotide exchange factor (GEF) 5	-0.977053	0.0225092
158219	C9ORF52	chromosome 9 open reading frame 52	-0.65147	0.0225524
5597	MAPK6	mitogen-activated protein kinase 6	-0.612074	0.0227439
2058	EPRS	glutamyl-prolyl-tRNA synthetase	-0.582533	0.0227458
2628	GATM	glycine amidinotransferase (L-arginine:glycine amidinotransferase)	-0.608462	0.0228498
5320	PLA2G2A	phospholipase A2, group IIA (platelets, synovial fluid)	0.96458	0.0228559
948	CD36	CD36 molecule (thrombospondin receptor)	1.48724	0.0228741
8543	LMO4	LIM domain only 4	-0.811125	0.0229677
1054	CEBPG	CCAAT/enhancer binding protein (C/EBP), gamma	-0.685091	0.023038
54988	ACSM5	acyl-CoA synthetase medium-chain family member 5	0.619143	0.0231311
5264	PHYH	phytanoyl-CoA 2-hydroxylase	-0.583246	0.0231606
54101	RIPK4	receptor-interacting serine-threonine kinase 4	0.878173	0.0231897
3034	HAL	histidine ammonia-lyase	-2.35828	0.0232496
388323	GLTPD2	glycolipid transfer protein domain containing 2	0.601168	0.0233514
23325	KIAA1033	KIAA1033	0.665617	0.0235362
6197	RPS6KA3	ribosomal protein S6 kinase, 90kDa, polypeptide 3	-0.748822	0.0236791
3376	IARS	isoleucyl-tRNA synthetase	-0.598384	0.0237402
79058	ASPSCR1	alveolar soft part sarcoma chromosome region, candidate 1	0.583228	0.0238093
23034	SAMD4A	sterile alpha motif domain containing 4A	0.686813	0.0239633
2948	GSTM4	glutathione S-transferase M4	0.683357	0.0239992
23461	ABCA5	ATP-binding cassette, sub-family A (ABC1), member 5	1.2148	0.0240146
55356	SLC22A15	solute carrier family 22, member 15	-0.792782	0.0240186
80341	BPIL1	bactericidal/permeability-increasing protein-like 1	-0.899916	0.024071
57630	SH3RF1	SH3 domain containing ring finger 1	0.770172	0.02431
8987	STBD1	starch binding domain 1	1.68124	0.024373
10891	PPARGC1A	peroxisome proliferator-activated receptor gamma, coactivator 1 alpha	-1.40153	0.0244086
8560	DEGS1	degenerative spermatocyte homolog 1, lipid desaturase (Drosophila)	0.639566	0.0247151
8435	SOAT2	sterol O-acyltransferase 2	-0.5979	0.0247823
151525	WDSUB1	WD repeat, sterile alpha motif and U-box domain containing 1	0.870689	0.0248169
115908	CTHRC1	collagen triple helix repeat containing 1	-0.982811	0.0252083
57414	RHBDD2	rhomboid domain containing 2	0.762953	0.0252242
286256	LCN12	lipocalin 12	0.930413	0.02529
8933	FAM127A	family with sequence similarity 127, member A	0.593729	0.0253988
55754	TMEM30A	transmembrane protein 30A	0.589186	0.0256078
1847	DUSP5	dual specificity phosphatase 5	-1.19803	0.0256922
257397	MAP3K7IP3	mitogen-activated protein kinase kinase kinase 7 interacting protein 3	0.941576	0.0257086
22885	ABLIM3	actin binding LIM protein family, member 3	0.712917	0.0259496
388610	LOC388610	hypothetical LOC388610	0.769089	0.0259746
2938	GSTA1	glutathione S-transferase A1	-0.97174	0.0259756
29948	OSGIN1	oxidative stress induced growth inhibitor 1	1.13768	0.0259937
151194	FAM119A	family with sequence similarity 119, member A	-0.738093	0.0260524
23362	PSD3	pleckstrin and Sec7 domain containing 3	-0.629506	0.0260855
8935	SKAP2	src kinase associated phosphoprotein 2	0.97946	0.0261445
79017	C7ORF24	chromosome 7 open reading frame 24	-0.616627	0.0262865
330	BIRC3	baculoviral IAP repeat-containing 3	2.00122	0.0264076
116842	LEAP2	liver expressed antimicrobial peptide 2	0.95648	0.0264627
5291	PIK3CB	phosphoinositide-3-kinase, catalytic, beta polypeptide	-0.676468	0.0265151
11260	XPOT	exportin, tRNA (nuclear export receptor for tRNAs)	-1.00289	0.026749
9429	ABCG2	ATP-binding cassette, sub-family G (WHITE), member 2	1.00917	0.026764
81631	MAP1LC3B	microtubule-associated protein 1 light chain 3 beta	0.6203	0.0267773
822	CAPG	capping protein (actin filament), gelsolin-like	1.44965	0.0268578
57539	WDR35	WD repeat domain 35	-0.665072	0.0269543
116843	C6ORF192	chromosome 6 open reading frame 192	-0.698158	0.0269863
92370	ACPL2	acid phosphatase-like 2	-0.674354	0.0269903
4495	MT1G	metallothionein 1G	-1.38332	0.0271885
114569	MAL2	mal, T-cell differentiation protein 2	-1.2212	0.027201
57659	ZBTB4	zinc finger and BTB domain containing 4	1.26004	0.0273966
3727	JUND	jun D proto-oncogene	0.60684	0.0274768
27336	HTATSF1	HIV-1 Tat specific factor 1	-0.583238	0.0274949
9891	NUAK1	NUAK family, SNF1-like kinase, 1	-0.973935	0.0276541
1280	COL2A1	collagen, type II, alpha 1	-1.471	0.0278129
135228	CD109	CD109 molecule	1.94624	0.0279427
4017	LOXL2	lysyl oxidase-like 2	1.34192	0.0280134
51166	AADAT	aminoadipate aminotransferase	-0.636993	0.0280237
10859	LILRB1	leukocyte immunoglobulin-like receptor, subfamily B (with TM and ITIM domains), member 1	-0.815649	0.0280948
54898	ELOVL2	elongation of very long chain fatty acids (FEN1/Elo2, SUR4/Elo3, yeast)-like 2	0.599887	0.0281993
152926	PPM1K	protein phosphatase 1K (PP2C domain containing)	-0.826305	0.0282043
27347	STK39	serine threonine kinase 39 (STE20/SPS1 homolog, yeast)	-0.63001	0.0283317
84699	CREB3L3	cAMP responsive element binding protein 3-like 3	1.4526	0.0284117
272	AMPD3	adenosine monophosphate deaminase (isoform E)	0.622996	0.0286736
205327	FLJ38973	hypothetical protein FLJ38973	-0.826431	0.0288503
128989	C22ORF25	chromosome 22 open reading frame 25	0.666255	0.0289261
117153	MIA2	melanoma inhibitory activity 2	0.887537	0.0291665
92935	MARS2	methionyl-tRNA synthetase 2, mitochondrial	-0.667458	0.0291791
286097	EFHA2	EF-hand domain family, member A2	-0.695914	0.02936
7552	ZNF711	zinc finger protein 711	-0.765647	0.0295888
7546	ZIC2	Zic family member 2 (odd-paired homolog, Drosophila)	1.88522	0.0296183
51635	DHRS7	dehydrogenase/reductase (SDR family) member 7	0.620584	0.0296785
257218	SHPRH	SNF2 histone linker PHD RING helicase	-0.72095	0.029684
11259	FILIP1L	filamin A interacting protein 1-like	-1.05221	0.029991
64236	PDLIM2	PDZ and LIM domain 2 (mystique)	0.649959	0.0300525
55785	FGD6	FYVE, RhoGEF and PH domain containing 6	-0.700032	0.030209
3156	HMGCR	3-hydroxy-3-methylglutaryl-Coenzyme A reductase	-0.618732	0.0302394
4752	NEK3	NIMA (never in mitosis gene a)-related kinase 3	-0.812416	0.0303459
1116	CHI3L1	chitinase 3-like 1 (cartilage glycoprotein-39)	1.03419	0.0304409
342035	GLDN	gliomedin	-0.725674	0.0304654
83881	MIXL1	Mix1 homeobox-like 1 (Xenopus laevis)	-0.999476	0.0304925
63898	SH2D4A	SH2 domain containing 4A	-0.60077	0.0307201
51279	C1RL	complement component 1, r subcomponent-like	0.640933	0.0307283
6581	SLC22A3	solute carrier family 22 (extraneuronal monoamine transporter), member 3	-0.767754	0.0308052
3726	JUNB	jun B proto-oncogene	1.00407	0.0311573
57544	TXNDC16	thioredoxin domain containing 16	-0.667159	0.0314051
6813	STXBP2	syntaxin binding protein 2	0.814945	0.0316409
3429	IFI27	interferon, alpha-inducible protein 27	2.5577	0.0316669
55093	C8ORF32	chromosome 8 open reading frame 32	-0.634124	0.0317567
5159	PDGFRB	platelet-derived growth factor receptor, beta polypeptide	-0.875865	0.03197
1396	CRIP1	cysteine-rich protein 1 (intestinal)	0.966317	0.031996
150737	TTC30B	tetratricopeptide repeat domain 30B	0.836209	0.0323288
3843	RANBP5	RAN binding protein 5	-0.618629	0.0323991
78991	PCYOX1L	prenylcysteine oxidase 1 like	-0.639141	0.0324254
5328	PLAU	plasminogen activator, urokinase	1.15328	0.0325211
55364	IMPACT	Impact homolog (mouse)	-0.771286	0.0325952
54877	ZCCHC2	zinc finger, CCHC domain containing 2	0.72149	0.0326536
5214	PFKP	phosphofructokinase, platelet	0.805177	0.0329329
3487	IGFBP4	insulin-like growth factor binding protein 4	1.4913	0.0329628
3106	HLA-B	major histocompatibility complex, class I, B	0.64649	0.0334577
4008	LMO7	LIM domain 7	0.890046	0.0335434
115701	ALPK2	alpha-kinase 2	-0.815725	0.0336465
717	C2	complement component 2	0.665374	0.0337039
151258	SLC38A11	solute carrier family 38, member 11	-0.70215	0.0337603
23366	KIAA0895	KIAA0895 protein	0.66195	0.0340563
145853	LOC145853	hypothetical LOC145853	-0.6557	0.0340686
8339	HIST1H2BG	histone cluster 1, H2bg	1.16019	0.0342395
4939	OAS2	2'-5'-oligoadenylate synthetase 2, 69/71kDa	1.2291	0.0342524
1577	CYP3A5	cytochrome P450, family 3, subfamily A, polypeptide 5	1.49643	0.0342583
2635	GBP3	guanylate binding protein 3	1.24461	0.0344393
80067	C2ORF37	chromosome 2 open reading frame 37	-0.68584	0.0345317
23212	RRS1	RRS1 ribosome biogenesis regulator homolog (S. cerevisiae)	-0.673389	0.0345842
540	ATP7B	ATPase, Cu++ transporting, beta polypeptide	-0.596895	0.0346999
8870	IER3	immediate early response 3	-1.10117	0.0348508
54454	ATAD2B	ATPase family, AAA domain containing 2B	-0.685041	0.0348992
85461	TANC1	tetratricopeptide repeat, ankyrin repeat and coiled-coil containing 1	-0.810104	0.035025
11138	TBC1D8	TBC1 domain family, member 8 (with GRAM domain)	0.822104	0.0350351
6337	SCNN1A	sodium channel, nonvoltage-gated 1 alpha	0.953769	0.0355678
79752	ZFAND1	zinc finger, AN1-type domain 1	-0.666237	0.0356142
3990	LIPC	lipase, hepatic	0.866066	0.0358053
5795	PTPRJ	protein tyrosine phosphatase, receptor type, J	0.644728	0.0359437
10493	VAT1	vesicle amine transport protein 1 homolog (T. californica)	0.889708	0.0359502
4835	NQO2	NAD(P)H dehydrogenase, quinone 2	0.648154	0.0363
9456	HOMER1	homer homolog 1 (Drosophila)	-1.0773	0.0363156
79616	CCNJL	cyclin J-like	0.689942	0.0363267
60487	TRMT11	tRNA methyltransferase 11 homolog (S. cerevisiae)	-0.768284	0.036455
26470	SEZ6L2	seizure related 6 homolog (mouse)-like 2	0.752693	0.0364811
90627	STARD13	StAR-related lipid transfer (START) domain containing 13	1.03305	0.0365685
441024	MTHFD2L	methylenetetrahydrofolate dehydrogenase (NADP+ dependent) 2-like	-0.828456	0.0366489
10361	NPM2	nucleophosmin/nucleoplasmin, 2	0.736744	0.0367749
51366	UBR5	ubiquitin protein ligase E3 component n-recognin 5	-0.717497	0.036853
340719	NANOS1	nanos homolog 1 (Drosophila)	-0.928156	0.0369845
79070	KDELC1	KDEL (Lys-Asp-Glu-Leu) containing 1	-0.647617	0.0369987
80055	PGAP1	post-GPI attachment to proteins 1	-0.746238	0.0370083
11322	TMC6	transmembrane channel-like 6	-0.816225	0.037286
7840	ALMS1	Alstrom syndrome 1	-0.888646	0.0373088
7690	ZNF131	zinc finger protein 131	-0.668025	0.0373262
23322	RPGRIP1L	RPGRIP1-like	-0.683214	0.0374724
3337	DNAJB1	DnaJ (Hsp40) homolog, subfamily B, member 1	0.623214	0.0378948
1235	CCR6	chemokine (C-C motif) receptor 6	0.774992	0.0379036
7351	UCP2	uncoupling protein 2 (mitochondrial, proton carrier)	0.706104	0.0379975
83540	NUF2	NUF2, NDC80 kinetochore complex component, homolog (S. cerevisiae)	-0.585024	0.0383309
1917	EEF1A2	eukaryotic translation elongation factor 1 alpha 2	2.67575	0.0385902
79075	DSCC1	defective in sister chromatid cohesion 1 homolog (S. cerevisiae)	-0.680471	0.0387028
9074	CLDN6	claudin 6	1.42284	0.0387926
121506	ERP27	endoplasmic reticulum protein 27 kDa	-0.801602	0.0390483
53407	STX18	syntaxin 18	0.616386	0.0392538
1649	DDIT3	DNA-damage-inducible transcript 3	-0.593618	0.0392991
5228	PGF	placental growth factor	-0.624056	0.0396121
26227	PHGDH	phosphoglycerate dehydrogenase	-0.609593	0.0397648
285735	LOC285735	hypothetical protein LOC285735	-0.925525	0.0398577
10171	RCL1	RNA terminal phosphate cyclase-like 1	-0.611562	0.0401857
26135	SERBP1	SERPINE1 mRNA binding protein 1	-0.582154	0.0406038
978	CDA	cytidine deaminase	1.28923	0.0406352
7127	TNFAIP2	tumor necrosis factor, alpha-induced protein 2	0.606019	0.0409152
133	ADM	adrenomedullin	0.921846	0.0409307
2627	GATA6	GATA binding protein 6	1.08897	0.0410391
64207	C14ORF4	chromosome 14 open reading frame 4	0.688601	0.0411547
55331	PHCA	phytoceramidase, alkaline	0.807483	0.0417557
6718	AKR1D1	aldo-keto reductase family 1, member D1 (delta 4-3-ketosteroid-5-beta-reductase)	-0.986842	0.0419257
2869	GRK5	G protein-coupled receptor kinase 5	0.626019	0.0420784
56914	OTOR	otoraplin	1.67208	0.0422804
83732	RIOK1	RIO kinase 1 (yeast)	-0.637836	0.0424269
7363	UGT2B4	UDP glucuronosyltransferase 2 family, polypeptide B4	-1.34508	0.0433445
64759	TNS3	tensin 3	0.988584	0.0433511
129807	NEU4	sialidase 4	0.648768	0.0435278
7402	UTRN	utrophin	-0.85257	0.0435959
79647	C1ORF108	chromosome 1 open reading frame 108	-0.662177	0.0437165
100131601	LOC100131601	similar to hCG1980470	-0.810508	0.0437229
283991	FAM100B	family with sequence similarity 100, member B	0.702365	0.0437308
55196	C12ORF35	chromosome 12 open reading frame 35	0.714906	0.0441534
64318	NOC3L	nucleolar complex associated 3 homolog (S. cerevisiae)	-0.605454	0.0445329
3912	LAMB1	laminin, beta 1	-0.785188	0.044979
6894	TARBP1	TAR (HIV-1) RNA binding protein 1	-0.599516	0.0450795
9015	TAF1A	TATA box binding protein (TBP)-associated factor, RNA polymerase I, A, 48kDa	-0.967586	0.0450797
54541	DDIT4	DNA-damage-inducible transcript 4	-0.71365	0.0451027
174	AFP	alpha-fetoprotein	-0.58776	0.0456404
7296	TXNRD1	thioredoxin reductase 1	0.839583	0.0458349
54749	EPDR1	ependymin related protein 1 (zebrafish)	0.707087	0.0462409
4126	MANBA	mannosidase, beta A, lysosomal	0.605497	0.046511
57001	ACN9	ACN9 homolog (S. cerevisiae)	-0.67334	0.04672
55299	BXDC2	brix domain containing 2	-0.605087	0.0467265
7429	VIL1	villin 1	0.794783	0.0469525
23253	ANKRD12	ankyrin repeat domain 12	0.644323	0.0471711
79080	CCDC86	coiled-coil domain containing 86	0.597825	0.0474083
80336	PABPC1L	poly(A) binding protein, cytoplasmic 1-like	-0.804686	0.0474783
23350	SR140	U2-associated SR140 protein	-0.656838	0.0479173
83896	KRTAP3-1	keratin associated protein 3-1	0.812316	0.0479567
379	ARL4D	ADP-ribosylation factor-like 4D	-0.603954	0.0482615
5932	RBBP8	retinoblastoma binding protein 8	-0.651953	0.0483079
9111	NMI	N-myc (and STAT) interactor	0.777967	0.0483473
51540	SCLY	selenocysteine lyase	-0.775414	0.0484777
3667	IRS1	insulin receptor substrate 1	0.608455	0.0485815
90624	LYRM7	Lyrm7 homolog (mouse)	-0.719095	0.0486923
56992	KIF15	kinesin family member 15	-0.743118	0.0488901
51084	CRYL1	crystallin, lambda 1	0.780731	0.048948
6398	SECTM1	secreted and transmembrane 1	0.651111	0.0495117
130589	GALM	galactose mutarotase (aldose 1-epimerase)	0.685154	0.0495194
6672	SP100	SP100 nuclear antigen	0.872682	0.0495248
53947	A4GALT	alpha 1,4-galactosyltransferase (globotriaosylceramide synthase)	0.715424	0.0495661
25902	MTHFD1L	methylenetetrahydrofolate dehydrogenase (NADP+ dependent) 1-like	-0.808853	0.0495731
383	ARG1	arginase, liver	-0.854906	0.0496122
26232	FBXO2	F-box protein 2	0.606713	0.0498175
5157	PDGFRL	platelet-derived growth factor receptor-like	-0.691325	0.0503633
58485	TRAPPC1	trafficking protein particle complex 1	0.584856	0.0507264
84501	SPIRE2	spire homolog 2 (Drosophila)	0.58427	0.0510195
3017	HIST1H2BD	histone cluster 1, H2bd	0.80068	0.0513481
55225	RAVER2	ribonucleoprotein, PTB-binding 2	-0.907222	0.0517306
10924	SMPDL3A	sphingomyelin phosphodiesterase, acid-like 3A	-0.606495	0.0519707
5311	PKD2	polycystic kidney disease 2 (autosomal dominant)	-0.651355	0.0522429
414332	LCN10	lipocalin 10	0.975031	0.0525298
1551	CYP3A7	cytochrome P450, family 3, subfamily A, polypeptide 7	0.986195	0.0526406
84959	UBASH3B	ubiquitin associated and SH3 domain containing, B	0.717676	0.0528308
6696	SPP1	secreted phosphoprotein 1 (osteopontin, bone sialoprotein I, early T-lymphocyte activation 1)	1.19356	0.0529107
90102	PHLDB2	pleckstrin homology-like domain, family B, member 2	0.930296	0.0529676
1544	CYP1A2	cytochrome P450, family 1, subfamily A, polypeptide 2	0.692035	0.052977
140809	SRXN1	sulfiredoxin 1 homolog (S. cerevisiae)	0.881662	0.0531065
6541	SLC7A1	solute carrier family 7 (cationic amino acid transporter, y+ system), member 1	-0.609701	0.0532047
4846	NOS3	nitric oxide synthase 3 (endothelial cell)	0.775345	0.0533434
729345	LOC729345	hypothetical LOC729345	-0.88307	0.0534094
10008	KCNE3	potassium voltage-gated channel, Isk-related family, member 3	-0.588106	0.0536584
8351	HIST1H3D	histone cluster 1, H3d	0.85435	0.0537739
9404	LPXN	leupaxin	0.768813	0.0543969
167227	DCP2	DCP2 decapping enzyme homolog (S. cerevisiae)	-0.634272	0.0546838
54809	SAMD9	sterile alpha motif domain containing 9	0.753511	0.0548589
284904	SEC14L4	SEC14-like 4 (S. cerevisiae)	2.07211	0.0552403
9194	SLC16A7	solute carrier family 16, member 7 (monocarboxylic acid transporter 2)	0.639341	0.0554387
2037	EPB41L2	erythrocyte membrane protein band 4.1-like 2	-0.708038	0.0555152
115992	RNF166	ring finger protein 166	-0.643405	0.0555234
5054	SERPINE1	serpin peptidase inhibitor, clade E (nexin, plasminogen activator inhibitor type 1), member 1	0.715677	0.0556302
4600	MX2	myxovirus (influenza virus) resistance 2 (mouse)	0.604867	0.0557628
54587	MXRA8	matrix-remodelling associated 8	0.628487	0.0558898
51805	COQ3	coenzyme Q3 homolog, methyltransferase (S. cerevisiae)	-0.590964	0.0560539
4919	ROR1	receptor tyrosine kinase-like orphan receptor 1	0.888716	0.0563546
11034	DSTN	destrin (actin depolymerizing factor)	0.719784	0.0563646
83982	FAM14A	family with sequence similarity 14, member A	0.811403	0.0564268
79415	C17ORF62	chromosome 17 open reading frame 62	0.801375	0.0564646
220988	HNRPA3	heterogeneous nuclear ribonucleoprotein A3	-0.668162	0.0577187
5378	PMS1	PMS1 postmeiotic segregation increased 1 (S. cerevisiae)	-0.642694	0.0579972
10468	FST	follistatin	-0.761813	0.058377
7041	TGFB1I1	transforming growth factor beta 1 induced transcript 1	1.29681	0.0584467
3189	HNRPH3	heterogeneous nuclear ribonucleoprotein H3 (2H9)	-0.664625	0.0585437
3572	IL6ST	interleukin 6 signal transducer (gp130, oncostatin M receptor)	1.22854	0.0585726
2168	FABP1	fatty acid binding protein 1, liver	0.769923	0.0587352
55293	UEVLD	UEV and lactate/malate dehyrogenase domains	0.611389	0.0588023
84057	MND1	meiotic nuclear divisions 1 homolog (S. cerevisiae)	-1.03857	0.05936
222171	PRR15	proline rich 15	0.887244	0.0596063
9143	SYNGR3	synaptogyrin 3	1.52754	0.0597209
57613	KIAA1467	KIAA1467	-0.669394	0.0600557
79574	EPS8L3	EPS8-like 3	1.00181	0.0601161
64418	TMEM168	transmembrane protein 168	-0.614879	0.0607906
4940	OAS3	2'-5'-oligoadenylate synthetase 3, 100kDa	0.736997	0.0616311
11340	EXOSC8	exosome component 8	-0.618925	0.0617834
22901	ARSG	arylsulfatase G	0.663226	0.0618888
9701	SAPS2	SAPS domain family, member 2	-0.632574	0.0623439
4792	NFKBIA	nuclear factor of kappa light polypeptide gene enhancer in B-cells inhibitor, alpha	1.00621	0.0624749
148170	CDC42EP5	CDC42 effector protein (Rho GTPase binding) 5	0.627507	0.06254
1462	VCAN	versican	-1.10895	0.0626093
1852	DUSP9	dual specificity phosphatase 9	0.604305	0.0630797
55733	HHAT	hedgehog acyltransferase	0.927771	0.063623
3459	IFNGR1	interferon gamma receptor 1	0.585803	0.0637156
8792	TNFRSF11A	tumor necrosis factor receptor superfamily, member 11a, NFKB activator	1.20651	0.0638071
100129482	LOC100129482	similar to zinc finger protein 37a (KOX 21)	-0.763163	0.0649884
3174	HNF4G	hepatocyte nuclear factor 4, gamma	-0.702613	0.0651704
151230	KLHL23	kelch-like 23 (Drosophila)	-0.814484	0.0659536
65124	ANKRD57	ankyrin repeat domain 57	-0.716022	0.0671856
84981	C17ORF91	chromosome 17 open reading frame 91	0.906358	0.0673737
6323	SCN1A	sodium channel, voltage-gated, type I, alpha subunit	-0.978596	0.0675064
3706	ITPKA	inositol 1,4,5-trisphosphate 3-kinase A	-0.601538	0.0675829
4312	MMP1	matrix metallopeptidase 1 (interstitial collagenase)	1.85026	0.0680595
11169	WDHD1	WD repeat and HMG-box DNA binding protein 1	-0.585778	0.0680599
440145	RP11-11C5.2	similar to RIKEN cDNA 2410129H14	-0.711891	0.0687097
55857	C20ORF19	chromosome 20 open reading frame 19	0.64238	0.0690516
5411	PNN	pinin, desmosome associated protein	-0.719246	0.0691987
1958	EGR1	early growth response 1	-0.692838	0.0692454
54962	TIPIN	TIMELESS interacting protein	-0.620298	0.0693285
55319	FLJ11184	hypothetical protein FLJ11184	-0.852731	0.0697347
5797	PTPRM	protein tyrosine phosphatase, receptor type, M	0.92003	0.0700085
23312	DMXL2	Dmx-like 2	-0.720867	0.0701272
10246	SLC17A2	solute carrier family 17 (sodium phosphate), member 2	-0.718668	0.0731239
1490	CTGF	connective tissue growth factor	-0.774942	0.0731425
81848	SPRY4	sprouty homolog 4 (Drosophila)	-0.891335	0.0732365
22890	ZBTB1	zinc finger and BTB domain containing 1	0.769143	0.0733258
8555	CDC14B	CDC14 cell division cycle 14 homolog B (S. cerevisiae)	0.73941	0.0744675
79789	CLMN	calmin (calponin-like, transmembrane)	0.633189	0.0755614
55144	LRRC8D	leucine rich repeat containing 8 family, member D	-0.650437	0.0758048
9521	EEF1E1	eukaryotic translation elongation factor 1 epsilon 1	-0.668738	0.0764764
54504	CPVL	carboxypeptidase, vitellogenic-like	-0.628846	0.0767068
2634	GBP2	guanylate binding protein 2, interferon-inducible	0.753738	0.0769795
6993	DYNLT1	dynein, light chain, Tctex-type 1	0.652248	0.0773213
2908	NR3C1	nuclear receptor subfamily 3, group C, member 1 (glucocorticoid receptor)	0.908756	0.0776431
1059	CENPB	centromere protein B, 80kDa	0.614121	0.0790129
7443	VRK1	vaccinia related kinase 1	-0.618992	0.0791871
64856	VWA1	von Willebrand factor A domain containing 1	0.659465	0.0797317
5152	PDE9A	phosphodiesterase 9A	-0.652287	0.0799506
93594	WDR67	WD repeat domain 67	-0.905912	0.0801786
26223	FBXL21	F-box and leucine-rich repeat protein 21	0.664558	0.0802388
29108	PYCARD	PYD and CARD domain containing	0.655153	0.0803286
339983	NAT8L	N-acetyltransferase 8-like	-0.828778	0.0805087
1535	CYBA	cytochrome b-245, alpha polypeptide	0.635487	0.080711
55755	CDK5RAP2	CDK5 regulatory subunit associated protein 2	0.909382	0.0808571
100130291	LOC100130291	similar to hCG1640728	0.60758	0.0809394
84441	MAML2	mastermind-like 2 (Drosophila)	-0.635723	0.0814116
124044	SPATA2L	spermatogenesis associated 2-like	0.615974	0.0815257
51134	CCDC41	coiled-coil domain containing 41	-0.750155	0.0821649
5168	ENPP2	ectonucleotide pyrophosphatase/phosphodiesterase 2 (autotaxin)	-0.821803	0.0837041
54534	MRPL50	mitochondrial ribosomal protein L50	-0.632843	0.0840231
9926	LPGAT1	lysophosphatidylglycerol acyltransferase 1	0.737762	0.0858019
415116	PIM3	pim-3 oncogene	-0.623733	0.0864835
9842	PLEKHM1	pleckstrin homology domain containing, family M (with RUN domain) member 1	0.612465	0.0867946
140462	ASB9	ankyrin repeat and SOCS box-containing 9	-0.664128	0.087662
57209	ZNF248	zinc finger protein 248	-0.586935	0.0879199
1811	SLC26A3	solute carrier family 26, member 3	-0.783462	0.0887112
23500	DAAM2	dishevelled associated activator of morphogenesis 2	0.662454	0.0887665
57088	PLSCR4	phospholipid scramblase 4	-0.80743	0.0908785
55304	SPTLC3	serine palmitoyltransferase, long chain base subunit 3	-0.829567	0.0909378
875	CBS	cystathionine-beta-synthase	-0.768687	0.0909976
8853	DDEF2	development and differentiation enhancing factor 2	-0.621313	0.0910839
65109	UPF3B	UPF3 regulator of nonsense transcripts homolog B (yeast)	-0.718844	0.0911255
54947	LPCAT2	lysophosphatidylcholine acyltransferase 2	-0.685203	0.0916078
134637	ADAT2	adenosine deaminase, tRNA-specific 2, TAD2 homolog (S. cerevisiae)	-0.85754	0.092378
1767	DNAH5	dynein, axonemal, heavy chain 5	0.725525	0.0936444
83539	CHST9	carbohydrate (N-acetylgalactosamine 4-0) sulfotransferase 9	0.675839	0.0952528
5105	PCK1	phosphoenolpyruvate carboxykinase 1 (soluble)	0.953043	0.0963788
157285	PRAGMIN	homolog of rat pragma of Rnd2	0.62312	0.0967415
10221	TRIB1	tribbles homolog 1 (Drosophila)	-0.634509	0.0973685
55013	CCDC109B	coiled-coil domain containing 109B	-0.605854	0.0991248
6386	SDCBP	syndecan binding protein (syntenin)	0.587902	0.0993454
51330	TNFRSF12A	tumor necrosis factor receptor superfamily, member 12A	0.759249	0.0999875
6291	SAA4	serum amyloid A4, constitutive	1.22167	0.102728
182	JAG1	jagged 1 (Alagille syndrome)	-0.815925	0.103054
666	BOK	BCL2-related ovarian killer	0.737023	0.103318
9886	RHOBTB1	Rho-related BTB domain containing 1	-0.741465	0.103883
127255	LRRC44	leucine rich repeat containing 44	0.690826	0.104469
1839	HBEGF	heparin-binding EGF-like growth factor	0.655542	0.105008
23090	ZNF423	zinc finger protein 423	0.734675	0.106972
100128062	LOC100128062	similar to neuron glucose transporter 3	-0.639939	0.109343
158326	FREM1	FRAS1 related extracellular matrix 1	-0.62003	0.110685
2494	NR5A2	nuclear receptor subfamily 5, group A, member 2	0.589072	0.110744
1063	CENPF	centromere protein F, 350/400ka (mitosin)	-0.582669	0.11172
55629	PNRC2	proline-rich nuclear receptor coactivator 2	-0.719937	0.112092
654342	LOC654342	similar to lymphocyte-specific protein 1	0.636705	0.113313
64577	ALDH8A1	aldehyde dehydrogenase 8 family, member A1	1.59053	0.115753
56255	TXNDC13	thioredoxin domain containing 13	0.60817	0.117348
10217	CTDSPL	CTD (carboxy-terminal domain, RNA polymerase II, polypeptide A) small phosphatase-like	-0.584508	0.120031
27152	INTU	inturned planar cell polarity effector homolog (Drosophila)	-0.693878	0.12173
6815	STYX	serine/threonine/tyrosine interacting protein	-0.608664	0.124474
11067	C10ORF10	chromosome 10 open reading frame 10	-0.726186	0.124499
129401	NUP35	nucleoporin 35kDa	-0.617505	0.124548
221935	SDK1	sidekick homolog 1, cell adhesion molecule (chicken)	0.967012	0.125848
55635	DEPDC1	DEP domain containing 1	-0.607535	0.128281
6502	SKP2	S-phase kinase-associated protein 2 (p45)	-0.668864	0.129119
54625	PARP14	poly (ADP-ribose) polymerase family, member 14	0.709591	0.131051
1677	DFFB	DNA fragmentation factor, 40kDa, beta polypeptide (caspase-activated DNase)	-0.867732	0.131595
23082	PPRC1	peroxisome proliferator-activated receptor gamma, coactivator-related 1	-0.584679	0.133873
5723	PSPH	phosphoserine phosphatase	-0.594776	0.134348
56920	SEMA3G	sema domain, immunoglobulin domain (Ig), short basic domain, secreted, (semaphorin) 3G	0.611075	0.134587
1610	DAO	D-amino-acid oxidase	0.583746	0.138178
10128	LRPPRC	leucine-rich PPR-motif containing	-0.591024	0.139002
1848	DUSP6	dual specificity phosphatase 6	-0.608095	0.13934
11254	SLC6A14	solute carrier family 6 (amino acid transporter), member 14	-0.851483	0.140429
440731	LOC440731	similar to hCG1817424	0.696392	0.14047
28984	C13ORF15	chromosome 13 open reading frame 15	-1.44931	0.14113
57016	AKR1B10	aldo-keto reductase family 1, member B10 (aldose reductase)	0.647836	0.14861
55089	SLC38A4	solute carrier family 38, member 4	0.73101	0.153435
100130089	LOC100130089	similar to FBXL17 protein	-0.732645	0.153534
51473	DCDC2	doublecortin domain containing 2	0.680658	0.154317
9928	KIF14	kinesin family member 14	-0.747397	0.154578
2934	GSN	gelsolin (amyloidosis, Finnish type)	0.679837	0.154869
347733	TUBB2B	tubulin, beta 2B	0.713329	0.16312
285761	DCBLD1	discoidin, CUB and LCCL domain containing 1	-0.657059	0.168334
3280	HES1	hairy and enhancer of split 1, (Drosophila)	0.625597	0.174632
22834	ZNF652	zinc finger protein 652	-0.862983	0.181187
55015	PRPF39	PRP39 pre-mRNA processing factor 39 homolog (S. cerevisiae)	-0.711374	0.18487
54905	CYP2W1	cytochrome P450, family 2, subfamily W, polypeptide 1	-0.6001	0.18829
3491	CYR61	cysteine-rich, angiogenic inducer, 61	0.642948	0.198413
389421	LIN28B	lin-28 homolog B (C. elegans)	-1.07587	0.200639
84250	ANKRD32	ankyrin repeat domain 32	-0.622917	0.211016
			Color legend	Color legend
			Yellow: log2 ratio>0.58	Pink: P-value<0.05
			Blue: log2 ratio<-0.58	White: P-value>0.05
