# Supplementary material for: Integrating transcriptomics and metabonomics to unravel modes-of-action of 2,3,7,8-tetrachlorodibenzo-p-dioxin (TCDD) in HepG2 cells
Source: BMC Syst Biol. 2011 Aug 31;5:139. doi: 10.1186/1752-0509-5-139 (PMC3231768; doi:10.1186/1752-0509-5-139)
Supplement: Additional file 2 — Result of MetaCore analyses using transcriptomics and metabonomics data. A complete list of significantly modulated maps (p value < 0.05 and at least two genes or metabolites present) per MetaCore analysis of the TCDD-exposed HepG2. Common maps between the transcriptomics and metabonomics analysis are indicated. [file 1752-0509-5-139-S2.XLS]

## Sheet: Transcriptomics
Maps	Map Folders	Cell process	pValue	Network objects		Color legend
Polyamine metabolism	Metabolic maps/Metabolic maps (common pathways)/Metabolism of mediators		5.970e-5	10/21		Yellow: commonly identified by transcriptomics and metabonomics
Serotonin - melatonin biosynthesis and metabolism	Congenital, Hereditary, and Neonatal Diseases and Abnormalities Metabolic maps/Metabolic maps (common pathways)/Metabolism of mediators		7.562e-5	7/11
Arginine metabolism/ Rodent version	Metabolic maps/Organism-specific metabolic maps for Mouse, Rat and Human/Aminoacid metabolism		1.463e-4	11/27
Catecholamine metabolism	Congenital, Hereditary, and Neonatal Diseases and Abnormalities Metabolic maps/Metabolic maps (common pathways)/Metabolism of mediators		4.087e-4	6/10
Catecholamine metabolism / Human version	Metabolic maps/Organism-specific metabolic maps for Mouse, Rat and Human/Mediators		4.087e-4	6/10
Glycine, serine, cysteine and threonine metabolism	Metabolic maps/Metabolic maps (common pathways)/Aminoacid metabolism		4.925e-4	12/35
Glycine, serine, cysteine and threonine metabolism/ Rodent version	Metabolic maps/Organism-specific metabolic maps for Mouse, Rat and Human/Aminoacid metabolism		4.925e-4	12/35
Unsaturated fatty acid biosynthesis	Metabolic maps/Metabolic maps (common pathways)/Lipid metabolism		5.680e-4	7/14
Arachidonic acid production	Metabolic maps/Metabolic maps (common pathways)/Lipid metabolism		1.454e-3	6/12
Glutathione metabolism	Metabolic maps/Metabolic maps (common pathways)/Vitamin and cofactor metabolism		1.711e-3	9/25
Glutathione metabolism / Human version	Metabolic maps/Organism-specific metabolic maps for Mouse, Rat and Human/Vitamin metabolism and cofactor metabolism		1.711e-3	9/25
Histidine-glutamate-glutamine and proline metabolism/ Rodent version	Metabolic maps/Organism-specific metabolic maps for Mouse, Rat and Human/Aminoacid metabolism		1.913e-3	11/35
Histamine metabolism	Metabolic maps/Metabolic maps (common pathways)/Metabolism of mediators		2.084e-3	5/9
Transcription_Role of AP-1 in regulation of cellular metabolism	Congenital, Hereditary, and Neonatal Diseases and Abnormalities Protein function/Transcription factors Regulation of metabolism	transcription	2.329e-3	7/17
Glutathione metabolism / Rodent version	Metabolic maps/Organism-specific metabolic maps for Mouse, Rat and Human/Vitamin metabolism and cofactor metabolism		2.344e-3	9/26
Triacylglycerol metabolism p.1	Metabolic maps/Metabolic maps (common pathways)/Lipid metabolism		2.881e-3	8/22
Mitochondrial long chain fatty acid beta-oxidation	Metabolic maps/Metabolic maps (common pathways)/Lipid metabolism		3.825e-3	6/14
(L)-Arginine metabolism	Metabolic maps/Metabolic maps (common pathways)/Aminoacid metabolism		4.869e-3	7/19
Regulation of metabolism_Bile acids regulation of glucose and lipid metabolism via FXR	Protein function/Transcription factors Regulation of metabolism	transcription	5.334e-3	8/24
Bile Acid Biosynthesis / Rodent version	Metabolic maps/Organism-specific metabolic maps for Mouse, Rat and Human/Steroid metabolism		5.738e-3	6/15
Tyrosine metabolism p.1 (dopamine)	Congenital, Hereditary, and Neonatal Diseases and Abnormalities Metabolic maps/Metabolic maps (common pathways)/Aminoacid metabolism		6.217e-3	5/11
G-protein signaling_Rap2B regulation pathway	Protein function/G-proteins/RAS-group	small GTPase mediated signal transduction	6.377e-3	3/4
Retinol metabolism / Rodent version	Metabolic maps/Organism-specific metabolic maps for Mouse, Rat and Human/Vitamin metabolism and cofactor metabolism		9.618e-3	5/12
Selenoamino acid metabolism	Metabolic maps/Metabolic maps (common pathways)/Aminoacid metabolism		9.618e-3	5/12
n-3 Polyunsaturated fatty acid biosynthesis	Metabolic maps/Metabolic maps (common pathways)/Lipid metabolism		1.150e-2	6/17
n-6 Polyunsaturated fatty acid biosynthesis	Metabolic maps/Metabolic maps (common pathways)/Lipid metabolism		1.150e-2	6/17
Androstenedione and testosterone biosynthesis and metabolism p.3	Metabolic maps/Metabolic maps (common pathways)/Steroid metabolism		1.452e-2	3/5
Androstenedione and testosterone biosynthesis and metabolism p.3/ Rodent version	Metabolic maps/Organism-specific metabolic maps for Mouse, Rat and Human/Steroid metabolism		1.452e-2	3/5
Aldosterone biosynthesis and metabolism	Metabolic maps/Metabolic maps (common pathways)/Steroid metabolism		1.458e-2	2/2
Gamma-aminobutyrate (GABA) biosynthesis and metabolism	Congenital, Hereditary, and Neonatal Diseases and Abnormalities Metabolic maps/Metabolic maps (common pathways)/Metabolism of mediators		1.554e-2	6/18
Neurophysiological process_GABAergic neurotransmission	Regulatory processes/Neurophysiological process		1.608e-2	4/9
Glycolysis and gluconeogenesis p. 1	Congenital, Hereditary, and Neonatal Diseases and Abnormalities Metabolic maps/Metabolic maps (common pathways)/Carbohydrates metabolism		1.983e-2	5/14
Regulation of lipid metabolism_FXR-dependent negative-feedback regulation of bile acids concentration	Protein function/Transcription factors Regulation of metabolism/Regulation of lipid metabolism	transcription	1.983e-2	5/14
Retinol metabolism	Metabolic maps/Metabolic maps (common pathways)/Vitamin and cofactor metabolism		1.983e-2	5/14
(L)-Alanine, (L)-cysteine, and (L)-methionine metabolism	Congenital, Hereditary, and Neonatal Diseases and Abnormalities Metabolic maps/Metabolic maps (common pathways)/Aminoacid metabolism		2.047e-2	6/19
(L)-Alanine, (L)-cysteine, and (L)-methionine metabolism / Human version	Metabolic maps/Organism-specific metabolic maps for Mouse, Rat and Human/Aminoacid metabolism		2.047e-2	6/19
Tyrosine metabolism p.2 (melanin)	Metabolic maps/Metabolic maps (common pathways)/Aminoacid metabolism		2.047e-2	6/19
Estradiol metabolism	Metabolic maps/Metabolic maps (common pathways)/Steroid metabolism		2.429e-2	4/10
Estradiol metabolism / Human version	Metabolic maps/Organism-specific metabolic maps for Mouse, Rat and Human/Steroid metabolism		2.429e-2	4/10
Estradiol metabolism / Rodent version	Metabolic maps/Organism-specific metabolic maps for Mouse, Rat and Human/Steroid metabolism		2.429e-2	4/10
Tryptophan metabolism	Metabolic maps/Metabolic maps (common pathways)/Aminoacid metabolism		2.454e-2	7/25
Tryptophan metabolism/ Rodent version	Metabolic maps/Organism-specific metabolic maps for Mouse, Rat and Human/Aminoacid metabolism		2.454e-2	7/25
Transcription_Role of VDR in regulation of genes involved in osteoporosis	Protein function/Transcription factors	transcription	2.636e-2	6/20
Urea cycle	Metabolic maps/Metabolic maps (common pathways)/Aminoacid metabolism		2.636e-2	6/20
Regulation of lipid metabolism_RXR-dependent regulation of lipid metabolism via PPAR, RAR and VDR	Protein function/Transcription factors Regulation of metabolism/Regulation of lipid metabolism	transcription	2.687e-2	5/15
Histidine-glutamate-glutamine metabolism	Metabolic maps/Metabolic maps (common pathways)/Aminoacid metabolism		3.022e-2	7/26
Pyruvate metabolism/ Rodent version	Metabolic maps/Organism-specific metabolic maps for Mouse, Rat and Human/Carbohydrates metabolism		3.327e-2	6/21
Androstenedione and testosterone biosynthesis and metabolism p.1	Metabolic maps/Metabolic maps (common pathways)/Steroid metabolism		3.461e-2	4/11
Androstenedione and testosterone biosynthesis and metabolism p.1/ Rodent version	Metabolic maps/Organism-specific metabolic maps for Mouse, Rat and Human/Steroid metabolism		3.461e-2	4/11
Fatty Acid Omega Oxidation	Metabolic maps/Metabolic maps (common pathways)/Lipid metabolism		3.461e-2	4/11
Mitochondrial unsaturated fatty acid beta-oxidation	Metabolic maps/Metabolic maps (common pathways)/Lipid metabolism		3.461e-2	4/11
NO-dependent CFTR activation (normal and CF)	Disease maps/Lung Diseases/Cystic Fibrosis		4.022e-2	2/3
Regulation of lipid metabolism_G-alpha(q) regulation of lipid metabolism	Regulation of metabolism/Regulation of lipid metabolism		4.223e-2	3/7

## Sheet: Metabonomics
Maps	Map Folders	Cell process	pValue	Network objects		Color legend
Aminoacyl-tRNA biosynthesis in cytoplasm	Metabolic maps/Metabolic maps (common pathways)/Aminoacid metabolism		1.027e-13	12/97		Yellow: commonly identified by transcriptomics and metabonomics
Aminoacyl-tRNA biosynthesis in cytoplasm/ Rodent version	Metabolic maps/Organism-specific metabolic maps for Mouse, Rat and Human/Aminoacid metabolism		1.165e-13	12/98
Aminoacyl-tRNA biosynthesis in mitochondrion	Metabolic maps/Metabolic maps (common pathways)/Aminoacid metabolism		1.495e-13	12/100
Urea cycle	Metabolic maps/Metabolic maps (common pathways)/Aminoacid metabolism		1.467e-6	6/70
Regulation of lipid metabolism_Regulation of acetyl-CoA carboxylase 1 activity in keratinocytes	Regulation of metabolism/Regulation of lipid metabolism		1.476e-6	4/17
Regulation of lipid metabolism_Regulation of acetyl-CoA carboxylase 1 activity in lipogenic tissue	Regulation of metabolism/Regulation of lipid metabolism		1.476e-6	4/17
(L)-Arginine metabolism	Metabolic maps/Metabolic maps (common pathways)/Aminoacid metabolism		2.390e-6	6/76
Aspartate and asparagine metabolism	Metabolic maps/Metabolic maps (common pathways)/Aminoacid metabolism		2.832e-6	6/73
Regulation of lipid metabolism_Regulation of acetyl-CoA carboxylase 2 activity in muscle	Regulation of metabolism/Regulation of lipid metabolism Regulatory processes/Development/Myogenesis	response to extracellular stimulus	5.369e-6	4/23
Arginine metabolism/ Rodent version	Metabolic maps/Organism-specific metabolic maps for Mouse, Rat and Human/Aminoacid metabolism		1.399e-4	5/97
Leucune, isoleucine and valine metabolism	Metabolic maps/Metabolic maps (common pathways)/Aminoacid metabolism		1.704e-4	4/54
Histidine-glutamate-glutamine metabolism	Metabolic maps/Metabolic maps (common pathways)/Aminoacid metabolism		1.845e-4	5/96
Regulation of CFTR activity (norm and CF)	Congenital, Hereditary, and Neonatal Diseases and Abnormalities Disease maps/Lung Diseases/Cystic Fibrosis		2.252e-4	4/58
Glutathione metabolism	Metabolic maps/Metabolic maps (common pathways)/Vitamin and cofactor metabolism		3.499e-4	4/65
Glutathione metabolism / Human version	Metabolic maps/Organism-specific metabolic maps for Mouse, Rat and Human/Vitamin metabolism and cofactor metabolism		3.711e-4	4/66
Glutathione metabolism / Rodent version	Metabolic maps/Organism-specific metabolic maps for Mouse, Rat and Human/Vitamin metabolism and cofactor metabolism		4.909e-4	4/71
Histidine-glutamate-glutamine and proline metabolism/ Rodent version	Metabolic maps/Organism-specific metabolic maps for Mouse, Rat and Human/Aminoacid metabolism		5.205e-4	5/120
Regulation of CFTR gating (normal and CF)	Disease maps/Lung Diseases/Cystic Fibrosis		6.540e-4	3/33
G-protein signaling_G-Protein alpha-s signaling cascades	Protein function/G-proteins/GPCR	G-protein coupled receptor protein signaling pathway	8.466e-4	3/36
Nitrogen metabolism	Metabolic maps/Metabolic maps (common pathways)/Aminoacid metabolism		9.497e-4	3/35
Nitrogen metabolism/ Rodent version	Metabolic maps/Organism-specific metabolic maps for Mouse, Rat and Human/Aminoacid metabolism		1.032e-3	3/36
Methionine-cysteine-glutamate metabolism	Metabolic maps/Metabolic maps (common pathways)/Aminoacid metabolism		1.426e-3	3/43
Leukotriene 4 biosynthesis and metabolism	Metabolic maps/Metabolic maps (common pathways)/Lipid metabolism		1.525e-3	3/44
Mechanisms of CFTR activation by S-nitrosoglutathione (normal and CF)	Disease maps/Lung Diseases/Cystic Fibrosis		1.736e-3	3/46
IMP biosynthesis	Metabolic maps/Metabolic maps (common pathways)/Nucleotide metabolism		1.855e-3	3/44
wtCFTR and delta508-CFTR traffic / Generic schema (norm and CF)	Congenital, Hereditary, and Neonatal Diseases and Abnormalities Disease maps/Lung Diseases/Cystic Fibrosis		2.209e-3	3/50
Neurophysiological process_GABAergic neurotransmission	Regulatory processes/Neurophysiological process		2.682e-3	3/50
Proline metabolism	Metabolic maps/Metabolic maps (common pathways)/Aminoacid metabolism		2.903e-3	3/55
(L)-Alanine, (L)-cysteine, and (L)-methionine metabolism	Congenital, Hereditary, and Neonatal Diseases and Abnormalities Metabolic maps/Metabolic maps (common pathways)/Aminoacid metabolism		3.056e-3	3/56
Selenoamino acid metabolism	Metabolic maps/Metabolic maps (common pathways)/Aminoacid metabolism		3.342e-3	3/54
(L)-Alanine, (L)-cysteine, and (L)-methionine metabolism / Human version	Metabolic maps/Organism-specific metabolic maps for Mouse, Rat and Human/Aminoacid metabolism		3.377e-3	3/58
CoA biosynthesis	Metabolic maps/Metabolic maps (common pathways)/Vitamin and cofactor metabolism		3.718e-3	3/60
Glycine, serine, cysteine and threonine metabolism	Metabolic maps/Metabolic maps (common pathways)/Aminoacid metabolism		4.676e-3	4/122
Glycine, serine, cysteine and threonine metabolism/ Rodent version	Metabolic maps/Organism-specific metabolic maps for Mouse, Rat and Human/Aminoacid metabolism		4.953e-3	4/124
Transcription_ChREBP regulation pathway	Protein function/G-proteins/GPCR Protein function/Transcription factors	transcription, G-protein coupled receptor protein signaling pathway	5.280e-3	2/21
Taurine and hypotaurine metabolism	Metabolic maps/Metabolic maps (common pathways)/Aminoacid metabolism		5.789e-3	2/22
Neurophysiological process_Sweet taste signaling	Protein function/G-proteins/GPCR Regulatory processes/Neurophysiological process	G-protein coupled receptor protein signaling pathway	8.652e-3	2/27
Neurophysiological process_Bitter taste signaling	Protein function/G-proteins/GPCR Regulatory processes/Neurophysiological process	G-protein coupled receptor protein signaling pathway	9.287e-3	2/28
Neurophysiological process_nNOS signaling in neuronal synapses	Protein function/Second messenger Regulatory processes/Apoptosis and survival Regulatory processes/Neurophysiological process	second-messenger-mediated signaling, apoptosis	9.942e-3	2/29
Regulation of lipid metabolism_Insulin regulation of fatty acid methabolism	Protein function/Hormones Regulation of metabolism/Regulation of lipid metabolism	response to hormone stimulus	1.077e-2	3/88
N-Acylethanolamines. N-Acyltransferase pathway	Metabolic maps/Metabolic maps (common pathways)/Lipid metabolism		1.351e-2	2/34
Oxidative stress_Role of ASK1 under oxidative stress	Protein function/Kinases Protein function/Transcription factors Regulatory processes/Oxidative stress	transcription, protein kinase cascade	1.351e-2	2/34
wtCFTR and deltaF508 traffic / Membrane expression (norm and CF)	Congenital, Hereditary, and Neonatal Diseases and Abnormalities Disease maps/Lung Diseases/Cystic Fibrosis		1.351e-2	2/34
Neurophysiological process_Delta-type opioid receptor in the nervous system	Protein function/G-proteins/GPCR Regulatory processes/Neurophysiological process	G-protein coupled receptor protein signaling pathway	1.842e-2	2/40
ATP metabolism	Metabolic maps/Metabolic maps (common pathways)/Nucleotide metabolism		1.957e-2	3/110
Apoptosis and survival_Inhibition of ROS-induced apoptosis by 17beta-estradiol	Protein function/Hormones Regulatory processes/Apoptosis and survival Regulatory processes/Oxidative stress	response to hormone stimulus, apoptosis	2.020e-2	2/42
Neurophysiological process_PGE2-induced pain processing	Regulatory processes/Immune response Regulatory processes/Neurophysiological process	immune response	2.111e-2	2/43
G-protein signaling_Regulation of cAMP levels by ACM	Protein function/G-proteins/GPCR	G-protein coupled receptor protein signaling pathway	2.300e-2	2/45
Neurophysiological process_Glutamate regulation of Dopamine D1A receptor signaling	Protein function/G-proteins/GPCR Regulatory processes/Neurophysiological process	G-protein coupled receptor protein signaling pathway	2.300e-2	2/45
Neurophysiological process_Circadian rhythm	Regulatory processes/Neurophysiological process		2.495e-2	2/47
Neurophysiological process_Dopamine D2 receptor signaling in CNS	Congenital, Hereditary, and Neonatal Diseases and Abnormalities Protein function/G-proteins/GPCR Regulatory processes/Neurophysiological process	G-protein coupled receptor protein signaling pathway	2.495e-2	2/47
Muscle contraction_Relaxin signaling pathway	Protein function/Hormones Regulatory processes/Development/Angiogenesis Regulatory processes/Muscle contraction	response to hormone stimulus, response to extracellular stimulus	2.595e-2	2/48
Neurophysiological process_Long-term depression in cerebellum	Regulatory processes/Neurophysiological process		2.696e-2	2/49
ATP/ITP metabolism	Metabolic maps/Metabolic maps (common pathways)/Nucleotide metabolism		2.731e-2	3/125
Signal transduction_PKA signaling	Protein function/G-proteins/GPCR Protein function/Kinases Protein function/Second messenger	second-messenger-mediated signaling, protein kinase cascade, G-protein coupled receptor protein signaling pathway	2.904e-2	2/51
Development_Beta-adrenergic receptors signaling via cAMP	Protein function/G-proteins/GPCR Regulatory processes/Development/Development (common pathways) Regulatory processes/Muscle contraction	G-protein coupled receptor protein signaling pathway, response to extracellular stimulus	3.010e-2	2/52
Muscle contraction_Regulation of eNOS activity in cardiomyocytes	Regulatory processes/Muscle contraction		3.227e-2	2/54
Sulfur metabolism	Metabolic maps/Metabolic maps (common pathways)/Aminoacid metabolism		3.409e-2	2/52
