# Supplementary material for: Integrating transcriptomics and metabonomics to unravel modes-of-action of 2,3,7,8-tetrachlorodibenzo-p-dioxin (TCDD) in HepG2 cells
Source: BMC Syst Biol. 2011 Aug 31;5:139. doi: 10.1186/1752-0509-5-139 (PMC3231768; doi:10.1186/1752-0509-5-139)
Supplement: Additional file 3 — Result of MetaCore analyses using integrated data. A complete list of significantly modulated maps (p value < 0.05 and at least two genes or metabolites present) retrieved by integrated analysis in MetaCore containing both significant DEGs as well as significantly modulated metabolites. [file 1752-0509-5-139-S3.XLS]

## Sheet: Sheet1
Maps	Map Folders	Cell process	pValue	Network objects	genes	metabolites
Aminoacyl-tRNA biosynthesis in cytoplasm	Metabolic maps/Metabolic maps (common pathways)/Aminoacid metabolism		1.027e-13	17/97	5	12
Aminoacyl-tRNA biosynthesis in cytoplasm/ Rodent version	Metabolic maps/Organism-specific metabolic maps for Mouse, Rat and Human/Aminoacid metabolism		1.165e-13	17/98	5	12
Aminoacyl-tRNA biosynthesis in mitochondrion	Metabolic maps/Metabolic maps (common pathways)/Aminoacid metabolism		1.495e-13	14/100	2	12
Urea cycle	Metabolic maps/Metabolic maps (common pathways)/Aminoacid metabolism		1.467e-6	12/70	6	6
Regulation of lipid metabolism_Regulation of acetyl-CoA carboxylase 1 activity in keratinocytes	Regulation of metabolism/Regulation of lipid metabolism		1.476e-6	7/17	3	4
Regulation of lipid metabolism_Regulation of acetyl-CoA carboxylase 1 activity in lipogenic tissue	Regulation of metabolism/Regulation of lipid metabolism		1.476e-6	7/17	3	4
(L)-Arginine metabolism	Metabolic maps/Metabolic maps (common pathways)/Aminoacid metabolism		2.390e-6	13/76	7	6
Aspartate and asparagine metabolism	Metabolic maps/Metabolic maps (common pathways)/Aminoacid metabolism		2.832e-6	9/73	3	6
Regulation of lipid metabolism_Regulation of acetyl-CoA carboxylase 2 activity in muscle	Regulation of metabolism/Regulation of lipid metabolism Regulatory processes/Development/Myogenesis	response to extracellular stimulus	5.369e-6	5/23	1	4
Arginine metabolism/ Rodent version	Metabolic maps/Organism-specific metabolic maps for Mouse, Rat and Human/Aminoacid metabolism		1.399e-4	16/97	11	5
Leucune, isoleucine and valine metabolism	Metabolic maps/Metabolic maps (common pathways)/Aminoacid metabolism		1.704e-4	7/54	3	4
Histidine-glutamate-glutamine metabolism	Metabolic maps/Metabolic maps (common pathways)/Aminoacid metabolism		1.845e-4	12/96	7	5
Regulation of CFTR activity (norm and CF)	Congenital, Hereditary, and Neonatal Diseases and Abnormalities Disease maps/Lung Diseases/Cystic Fibrosis		2.252e-4	11/58	7	4
Glutathione metabolism	Metabolic maps/Metabolic maps (common pathways)/Vitamin and cofactor metabolism		3.499e-4	13/65	9	4
Glutathione metabolism / Human version	Metabolic maps/Organism-specific metabolic maps for Mouse, Rat and Human/Vitamin metabolism and cofactor metabolism		3.711e-4	13/66	9	4
Glutathione metabolism / Rodent version	Metabolic maps/Organism-specific metabolic maps for Mouse, Rat and Human/Vitamin metabolism and cofactor metabolism		4.909e-4	13/71	9	4
Histidine-glutamate-glutamine and proline metabolism/ Rodent version	Metabolic maps/Organism-specific metabolic maps for Mouse, Rat and Human/Aminoacid metabolism		5.205e-4	17/120	12	5
Polyamine metabolism	Metabolic maps/Metabolic maps (common pathways)/Metabolism of mediators		5.998e-4	12/72	10	2
Regulation of CFTR gating (normal and CF)	Disease maps/Lung Diseases/Cystic Fibrosis		6.540e-4	5/33	2	3
Nitrogen metabolism	Metabolic maps/Metabolic maps (common pathways)/Aminoacid metabolism		9.497e-4	5/35	2	3
Nitrogen metabolism/ Rodent version	Metabolic maps/Organism-specific metabolic maps for Mouse, Rat and Human/Aminoacid metabolism		1.032e-3	5/36	2	3
Methionine-cysteine-glutamate metabolism	Metabolic maps/Metabolic maps (common pathways)/Aminoacid metabolism		1.426e-3	8/43	5	3
Leukotriene 4 biosynthesis and metabolism	Metabolic maps/Metabolic maps (common pathways)/Lipid metabolism		1.525e-3	5/44	2	3
Mechanisms of CFTR activation by S-nitrosoglutathione (normal and CF)	Disease maps/Lung Diseases/Cystic Fibrosis		1.736e-3	6/46	3	3
IMP biosynthesis	Metabolic maps/Metabolic maps (common pathways)/Nucleotide metabolism		1.855e-3	4/44	1	3
wtCFTR and delta508-CFTR traffic / Generic schema (norm and CF)	Congenital, Hereditary, and Neonatal Diseases and Abnormalities Disease maps/Lung Diseases/Cystic Fibrosis		2.209e-3	6/50	3	3
Development_G-Proteins mediated regulation MARK-ERK signaling	Protein function/G-proteins/GPCR Regulatory processes/Development/Development (common pathways)	G-protein coupled receptor protein signaling pathway, response to extracellular stimulus	2.316e-3	8/46	7	1
Neurophysiological process_GABAergic neurotransmission	Regulatory processes/Neurophysiological process		2.682e-3	8/50	5	3
Proline metabolism	Metabolic maps/Metabolic maps (common pathways)/Aminoacid metabolism		2.903e-3	6/55	3	3
(L)-Alanine, (L)-cysteine, and (L)-methionine metabolism	Congenital, Hereditary, and Neonatal Diseases and Abnormalities Metabolic maps/Metabolic maps (common pathways)/Aminoacid metabolism		3.056e-3	9/56	6	3
Selenoamino acid metabolism	Metabolic maps/Metabolic maps (common pathways)/Aminoacid metabolism		3.342e-3	8/54	5	3
(L)-Alanine, (L)-cysteine, and (L)-methionine metabolism / Human version	Metabolic maps/Organism-specific metabolic maps for Mouse, Rat and Human/Aminoacid metabolism		3.377e-3	9/58	6	3
CoA biosynthesis	Metabolic maps/Metabolic maps (common pathways)/Vitamin and cofactor metabolism		3.718e-3	7/60	4	3
Glycine, serine, cysteine and threonine metabolism	Metabolic maps/Metabolic maps (common pathways)/Aminoacid metabolism		3.828e-3	16/122	12	4
Serotonin - melatonin biosynthesis and metabolism	Congenital, Hereditary, and Neonatal Diseases and Abnormalities Metabolic maps/Metabolic maps (common pathways)/Metabolism of mediators		4.214e-3	8/51	7	1
Glycine, serine, cysteine and threonine metabolism/ Rodent version	Metabolic maps/Organism-specific metabolic maps for Mouse, Rat and Human/Aminoacid metabolism		4.370e-3	16/124	12	4
Transcription_ChREBP regulation pathway	Protein function/G-proteins/GPCR Protein function/Transcription factors	transcription, G-protein coupled receptor protein signaling pathway	5.280e-3	5/21	3	2
Taurine and hypotaurine metabolism	Metabolic maps/Metabolic maps (common pathways)/Aminoacid metabolism		5.789e-3	3/22	1	2
Blood coagulation_GPCRs in platelet aggregation	Congenital, Hereditary, and Neonatal Diseases and Abnormalities Protein function/G-proteins/GPCR Regulatory processes/Blood coagulation Regulatory processes/Cell adhesion Regulatory processes/Cytoskeleton remodeling	cell death, G-protein coupled receptor protein signaling pathway, cell adhesion	7.718e-3	10/71	8	2
Regulation of lipid metabolism_Insulin regulation of fatty acid methabolism	Congenital, Hereditary, and Neonatal Diseases and Abnormalities Protein function/Hormones Regulation of metabolism/Regulation of lipid metabolism	response to hormone stimulus	1.077e-2	9/88	6	3
Development_Beta-adrenergic receptors regulation of ERK	Disease maps/Cardiovascular Diseases/Cardiac Hypertrophy Protein function/G-proteins/GPCR Regulatory processes/Development/Development (common pathways)	G-protein coupled receptor protein signaling pathway, response to extracellular stimulus	1.122e-2	7/47	6	1
Development_Leptin signaling via PI3K-dependent pathway	Congenital, Hereditary, and Neonatal Diseases and Abnormalities Protein function/Hormones Regulatory processes/Development/Development (common pathways)	response to hormone stimulus, response to extracellular stimulus	1.122e-2	7/47	6	1
Development_PDGF signaling via MAPK cascades	Protein function/Growth factors Regulatory processes/Development/Development (common pathways)	intracellular receptor-mediated signaling pathway, response to extracellular stimulus	1.122e-2	7/47	6	1
Unsaturated fatty acid biosynthesis	Metabolic maps/Metabolic maps (common pathways)/Lipid metabolism		1.226e-2	8/62	7	1
Development_Lipoxin inhibitory action on PDGF, EGF and LTD4 signaling	Regulatory processes/Chemotaxis Regulatory processes/Development/Development (common pathways) Regulatory processes/Immune response Regulatory processes/Muscle contraction	immune response, response to extracellular stimulus	1.270e-2	6/35	5	1
Transport_Macropinocytosis regulation by growth factors	Protein function/Growth factors Regulatory processes/Transport	intracellular receptor-mediated signaling pathway	1.333e-2	8/63	7	1
Oxidative stress_Role of ASK1 under oxidative stress	Protein function/Kinases Protein function/Transcription factors Regulatory processes/Oxidative stress	transcription, protein kinase cascade	1.351e-2	4/34	2	2
wtCFTR and deltaF508 traffic / Membrane expression (norm and CF)	Congenital, Hereditary, and Neonatal Diseases and Abnormalities Disease maps/Lung Diseases/Cystic Fibrosis		1.351e-2	4/34	2	2
Neurophysiological process_Delta-type opioid receptor in the nervous system	Protein function/G-proteins/GPCR Regulatory processes/Neurophysiological process	G-protein coupled receptor protein signaling pathway	1.842e-2	4/40	2	2
ATP metabolism	Metabolic maps/Metabolic maps (common pathways)/Nucleotide metabolism		1.957e-2	7/110	4	3
Development_Signaling of Beta-adrenergic receptors via Beta-arrestins	Protein function/G-proteins/GPCR Regulatory processes/Development/Development (common pathways)	G-protein coupled receptor protein signaling pathway, response to extracellular stimulus	1.960e-2	5/26	4	1
Development_Endothelin-1/EDNRA signaling	Disease maps/Cardiovascular Diseases/Cardiac Hypertrophy Protein function/G-proteins/GPCR Protein function/Hormones Regulatory processes/Development/Development (common pathways)	response to hormone stimulus, G-protein coupled receptor protein signaling pathway, response to extracellular stimulus	1.961e-2	7/53	6	1
Neurophysiological process_PGE2-induced pain processing	Regulatory processes/Immune response Regulatory processes/Neurophysiological process	immune response	2.111e-2	3/43	1	2
G-protein signaling_G-Protein alpha-i signaling cascades	Protein function/G-proteins/GPCR	G-protein coupled receptor protein signaling pathway	2.229e-2	5/27	4	1
G-protein signaling_Regulation of cAMP levels by ACM	Protein function/G-proteins/GPCR	G-protein coupled receptor protein signaling pathway	2.300e-2	5/45	3	2
Neurophysiological process_Glutamate regulation of Dopamine D1A receptor signaling	Protein function/G-proteins/GPCR Regulatory processes/Neurophysiological process	G-protein coupled receptor protein signaling pathway	2.300e-2	3/45	1	2
Gamma-aminobutyrate (GABA) biosynthesis and metabolism	Congenital, Hereditary, and Neonatal Diseases and Abnormalities Metabolic maps/Metabolic maps (common pathways)/Metabolism of mediators		2.316e-2	7/55	6	1
Neurophysiological process_Circadian rhythm	Regulatory processes/Neurophysiological process		2.495e-2	4/47	2	2
Neurophysiological process_Dopamine D2 receptor signaling in CNS	Congenital, Hereditary, and Neonatal Diseases and Abnormalities Protein function/G-proteins/GPCR Regulatory processes/Neurophysiological process	G-protein coupled receptor protein signaling pathway	2.495e-2	5/47	3	2
Muscle contraction_Relaxin signaling pathway	Protein function/Hormones Regulatory processes/Development/Angiogenesis Regulatory processes/Muscle contraction	response to hormone stimulus, response to extracellular stimulus	2.595e-2	6/48	4	2
Reproduction_GnRH signaling	Protein function/G-proteins/GPCR Protein function/Hormones Regulatory processes/Reproduction	response to hormone stimulus, G-protein coupled receptor protein signaling pathway	2.611e-2	8/72	7	1
Apoptosis and survival_BAD phosphorylation	Regulatory processes/Apoptosis and survival	apoptosis	2.646e-2	6/42	5	1
Neurophysiological process_Long-term depression in cerebellum	Regulatory processes/Neurophysiological process		2.696e-2	3/49	1	2
ATP/ITP metabolism	Metabolic maps/Metabolic maps (common pathways)/Nucleotide metabolism		2.731e-2	5/125	2	3
Development_EDG3 signaling pathway	Protein function/G-proteins/GPCR Regulatory processes/Development/Development (common pathways)	G-protein coupled receptor protein signaling pathway, response to extracellular stimulus	2.898e-2	6/43	5	1
Signal transduction_PKA signaling	Protein function/G-proteins/GPCR Protein function/Kinases Protein function/Second messenger	second-messenger-mediated signaling, protein kinase cascade, G-protein coupled receptor protein signaling pathway	2.904e-2	5/51	3	2
G-protein signaling_Rap2A regulation pathway	Congenital, Hereditary, and Neonatal Diseases and Abnormalities Protein function/G-proteins/RAS-group	small GTPase mediated signal transduction	2.945e-2	4/17	3	1
Development_Beta-adrenergic receptors signaling via cAMP	Protein function/G-proteins/GPCR Regulatory processes/Development/Development (common pathways) Regulatory processes/Muscle contraction	G-protein coupled receptor protein signaling pathway, response to extracellular stimulus	3.010e-2	6/52	4	2
Transcription_CREB pathway	Protein function/Transcription factors	transcription	3.165e-2	6/44	5	1
Muscle contraction_Regulation of eNOS activity in cardiomyocytes	Regulatory processes/Muscle contraction		3.227e-2	4/54	2	2
Sulfur metabolism	Metabolic maps/Metabolic maps (common pathways)/Aminoacid metabolism		3.409e-2	5/52	3	2
Transcription_PPAR Pathway	Protein function/Transcription factors	transcription	3.632e-2	7/61	6	1
Fatty Acid Omega Oxidation	Metabolic maps/Metabolic maps (common pathways)/Lipid metabolism		4.729e-2	5/34	4	1
